# Supplementary material for: The genetic diversity, replication, and transmission of 2009 pandemic H1N1 viruses in China
Source: Front Microbiol. 2023 Feb 17;14:1110100. doi: 10.3389/fmicb.2023.1110100 (PMC9982095; doi:10.3389/fmicb.2023.1110100)
Supplement: Supplementary file 2 [file Table_1.xlsx]

## Sheet: Sheet1
Supplementary Table S1. All H1N1 pandemic 2009 viruses in China during 2009‒2020
Isolate namea	Province	Collection date	Isolate-ID	Clade	Originating Lab	Submitting Lab	Authors
A/Guangdong-Maonan/SWL1536/2019	Guangdong	2019-Jun-17	EPI_ISL_14467566	6B.1A.5a.1	WHO Chinese National Influenza Center	WHO Collaborating Centre for Reference and Research on Influenza	Deng,Y-M; Iannello,P; Lau,H; Spirason,N; Moselen,J; Aziz,A; Komadina,N.
A/Guangdong-Maonan/SWL1536/2019 (21/238)	Guangdong	2019-Jun-17	EPI_ISL_5309568	6B.1A.5a.1	WHO Chinese National Influenza Center	National Institute for Biological Standards and Control (NIBSC)	Nicolson, Carolyn
A/Hong Kong/4715/2019	Hong Hong	2019-Dec-21	EPI_ISL_639700	6B.1A.5a.2	Government Virus Unit	Centers for Disease Control and Prevention
A/Hong Kong/4714/2019	Hong Hong	2019-Dec-21	EPI_ISL_639699	6B.1	Government Virus Unit	Centers for Disease Control and Prevention
A/Hong Kong/4713/2019	Hong Hong	2019-Dec-22	EPI_ISL_639698	6B.1A.5a.2	Government Virus Unit	Centers for Disease Control and Prevention
A/Hong Kong/4707/2019	Hong Hong	2019-Dec-18	EPI_ISL_639697	6B.1	Government Virus Unit	Centers for Disease Control and Prevention
A/Hong Kong/4700/2019	Hong Hong	2019-Dec-22	EPI_ISL_639696	6B.1A.5a.2	Government Virus Unit	Centers for Disease Control and Prevention
A/Hong Kong/4593/2019	Hong Hong	2019-Dec-16	EPI_ISL_639695	6B.1A.5a.2	Government Virus Unit	Centers for Disease Control and Prevention
A/Hong Kong/4394/2019	Hong Hong	2019-Nov-30	EPI_ISL_467777	6B.1A.5a.2	National Institute for Medical Research	Centers for Disease Control and Prevention
A/Guangdong-Maonan/SWL1536/2019 (19/294)	Guangdong	2019-Jun-17	EPI_ISL_419003	6B.1A.5a.1	Beijing Center for Disease Prevention and Control	National Institute for Biological Standards and Control (NIBSC)	Nicolson, Carolyn
A/Tianjin-Nankai/SWL1938/2019	Tianjin	2019-Oct-28	EPI_ISL_410712	6B.1	WHO Chinese National Influenza Center	WHO Chinese National Influenza Center	Xiyan,Li;Jia,Liu; Dayan,Wang
A/Zhejiang-Shangcheng/SWL1977/2019	Zhejiang	2019-Nov-26	EPI_ISL_410711	6B.1	WHO Chinese National Influenza Center	WHO Chinese National Influenza Center	Xiyan,Li;Jia,Liu; Dayan,Wang
A/Zhejiang-Nanhu/SWL11027/2019	Zhejiang	2019-Dec-10	EPI_ISL_410710	6B.1	WHO Chinese National Influenza Center	WHO Chinese National Influenza Center	Xiyan,Li;Jia,Liu; Dayan,Wang
A/Liaoning-Xigang/SWL11134/2019	Liaoning	2019-Dec-02	EPI_ISL_410709	6B.1	WHO Chinese National Influenza Center	WHO Chinese National Influenza Center	Xiyan,Li;Jia,Liu; Dayan,Wang
A/Beijing-Chaoyang/SWL12936/2019	Beijing	2019-Dec-09	EPI_ISL_410708	6B.1	WHO Chinese National Influenza Center	WHO Chinese National Influenza Center	Xiyan,Li;Jia,Liu; Dayan,Wang
A/Jilin-Chuanying/SWL11338/2019	Jilin	2019-Dec-16	EPI_ISL_410707	6B.1	WHO Chinese National Influenza Center	WHO Chinese National Influenza Center	Xiyan,Li;Jia,Liu; Dayan,Wang
A/Tianjin-Nankai/SWL11218/2019	Tianjin	2019-Dec-18	EPI_ISL_410706	6B.1	WHO Chinese National Influenza Center	WHO Chinese National Influenza Center	Xiyan,Li;Jia,Liu; Dayan,Wang
A/Guangdong-Huicheng/SWL1991/2019	Guangdong	2019-Dec-10	EPI_ISL_410705	6B.1	WHO Chinese National Influenza Center	WHO Chinese National Influenza Center	Xiyan,Li;Jia,Liu; Dayan,Wang
A/Shanghai-Jingan/SWL12182/2019	Shanghai	2019-Dec-15	EPI_ISL_410704	6B.1	WHO Chinese National Influenza Center	WHO Chinese National Influenza Center	Xiyan,Li;Jia,Liu; Dayan,Wang
A/Shanghai-Jingan/SWL12182/2019	Shanghai	2019-Dec-15	EPI_ISL_410703	6B.1	WHO Chinese National Influenza Center	WHO Chinese National Influenza Center	Xiyan,Li;Jia,Liu; Dayan,Wang
A/Jiangxi-Anyuan/SWL112/2020	Jiangxi	2020-Jan-01	EPI_ISL_410638	6B.1	WHO Chinese National Influenza Center	WHO Chinese National Influenza Center	Xiyan,Li;Jia,Liu; Dayan,Wang
A/Fujian-Xiangcheng/SWL23/2020	Fujian	2020-Jan-02	EPI_ISL_410637	6B.1	WHO Chinese National Influenza Center	WHO Chinese National Influenza Center	Xiyan,Li;Jia,Liu; Dayan,Wang
A/Heilongjiang-Jianshan/SWL13/2020	Heilongjiang	2020-Jan-01	EPI_ISL_410636	6B.1	WHO Chinese National Influenza Center	WHO Chinese National Influenza Center	Xiyan,Li;Jia,Liu; Dayan,Wang
A/Qinghai-Gangcha/SWL121/2020	Qinghai	2020-Jan-08	EPI_ISL_410635	6B.1	WHO Chinese National Influenza Center	WHO Chinese National Influenza Center	Xiyan,Li;Jia,Liu; Dayan,Wang
A/Neimenggu-Linhe/SWL111/2020	Neimenggu	2020-Jan-08	EPI_ISL_410634	6B.1	WHO Chinese National Influenza Center	WHO Chinese National Influenza Center	Xiyan,Li;Jia,Liu; Dayan,Wang
A/Brisbane/02/2018	Brisbane	2018-Jan-04	EPI_ISL_410633	6B.1	WHO Chinese National Influenza Center	WHO Chinese National Influenza Center	Xiyan,Li;Jia,Liu; Dayan,Wang
A/Brisbane/02/2018 IVR-190	Brisbane	2018-Jan-04	EPI_ISL_410632	6B.1	WHO Chinese National Influenza Center	WHO Chinese National Influenza Center	Xiyan,Li;Jia,Liu; Dayan,Wang
A/Shanghai-Huangpu/SWL1726/2019	Shanghai	2019-Oct-04	EPI_ISL_410631	6B.1	WHO Chinese National Influenza Center	WHO Chinese National Influenza Center	Xiyan,Li;Jia,Liu; Dayan,Wang
A/Shanghai-Huangpu/SWL1726/2019	Shanghai	2019-Oct-04	EPI_ISL_410630	6B.1	WHO Chinese National Influenza Center	WHO Chinese National Influenza Center	Xiyan,Li;Jia,Liu; Dayan,Wang
A/Yunnan-Maoshi/SWL1798/2019	Yunnan	2019-Dec-27	EPI_ISL_410629	6B.1	WHO Chinese National Influenza Center	WHO Chinese National Influenza Center	Xiyan,Li;Jia,Liu; Dayan,Wang
A/Guangdong-Haizhu/SWL11001/2019	Guangdong	2019-Dec-17	EPI_ISL_410628	2	WHO Chinese National Influenza Center	WHO Chinese National Influenza Center	Xiyan,Li;Jia,Liu; Dayan,Wang
A/Neimenggu-Xincheng/SWL1614/2019	Neimenggu	2019-Dec-23	EPI_ISL_410627	6B.1	WHO Chinese National Influenza Center	WHO Chinese National Influenza Center	Xiyan,Li;Jia,Liu; Dayan,Wang
A/Fujian-Siming/SWL1993/2019	Fujian	2019-Dec-09	EPI_ISL_410626	6B.1	WHO Chinese National Influenza Center	WHO Chinese National Influenza Center	Xiyan,Li;Jia,Liu; Dayan,Wang
A/Zhejiang-Nanxun/SWL11023/2019	Zhejiang	2019-Dec-17	EPI_ISL_410625	6B.1	WHO Chinese National Influenza Center	WHO Chinese National Influenza Center	Xiyan,Li;Jia,Liu; Dayan,Wang
A/Xinjiang-Kuerle/SWL1675/2019	Xinjiang	2019-Dec-14	EPI_ISL_410624	6B.1	WHO Chinese National Influenza Center	WHO Chinese National Influenza Center	Xiyan,Li;Jia,Liu; Dayan,Wang
A/Anhui-Huashan/SWL12329/2019	Anhui	2019-Dec-10	EPI_ISL_410623	6B.1	WHO Chinese National Influenza Center	WHO Chinese National Influenza Center	Xiyan,Li;Jia,Liu; Dayan,Wang
A/Liaoning-Xigang/SWL11134/2019	Liaoning	2019-Dec-02	EPI_ISL_410622	6B.1	WHO Chinese National Influenza Center	WHO Chinese National Influenza Center	Xiyan,Li;Jia,Liu; Dayan,Wang
A/Qinghai-Geermu/SWL1548/2019	Qinghai	2019-Dec-06	EPI_ISL_410621	6B.1	WHO Chinese National Influenza Center	WHO Chinese National Influenza Center	Xiyan,Li;Jia,Liu; Dayan,Wang
A/Beijing-Huairou/SWL11896/2019	Beijing	2019-Dec-30	EPI_ISL_410620	6B.1	WHO Chinese National Influenza Center	WHO Chinese National Influenza Center	Xiyan,Li;Jia,Liu; Dayan,Wang
A/Heilongjiang-Beilin/SWL1628/2019	Heilongjiang	2019-Dec-23	EPI_ISL_410619	6B.1	WHO Chinese National Influenza Center	WHO Chinese National Influenza Center	Xiyan,Li;Jia,Liu; Dayan,Wang
A/Guangdong-Jinping/SWL11009/2019	Guangdong	2019-Dec-16	EPI_ISL_410618	6B.1	WHO Chinese National Influenza Center	WHO Chinese National Influenza Center	Xiyan,Li;Jia,Liu; Dayan,Wang
A/Guangdong-Maonan/1536/2019	Guangdong	2019-Jun-17	EPI_ISL_402394	6B.1	WHO Chinese National Influenza Center	Centers for Disease Control and Prevention
A/Guangdong-Chengqu/SWL1683/2019	Guangdong	2019-Aug-27	EPI_ISL_402383	6B.1	WHO Chinese National Influenza Center	WHO Chinese National Influenza Center	Xiaoxu,Zeng;Xiyan,Li;Weijuan,Huang;Lei,Yang;Dayan,Wang;Yuelong,Shu
A/Shanghai-Xuhui/SWL1809/2019	Shanghai	2019-Aug-28	EPI_ISL_402382	6B.2	WHO Chinese National Influenza Center	WHO Chinese National Influenza Center	Xiaoxu,Zeng;Xiyan,Li;Weijuan,Huang;Lei,Yang;Dayan,Wang;Yuelong,Shu
A/Guangdong-Chengqu/SWL1726/2019	Guangdong	2019-Sep-09	EPI_ISL_402381	6B.1A.5a.1	WHO Chinese National Influenza Center	WHO Chinese National Influenza Center	Xiaoxu,Zeng;Xiyan,Li;Weijuan,Huang;Lei,Yang;Dayan,Wang;Yuelong,Shu
A/Yunnan-Linxiang/SWL1749/2019	Yunnan	2019-Sep-02	EPI_ISL_402380	6B.1	WHO Chinese National Influenza Center	WHO Chinese National Influenza Center	Xiaoxu,Zeng;Xiyan,Li;Weijuan,Huang;Lei,Yang;Dayan,Wang;Yuelong,Shu
A/Guangdong-Chengqu/SWL1725/2019	Guangdong	2019-Sep-08	EPI_ISL_402379	6B.1A.5a.1	WHO Chinese National Influenza Center	WHO Chinese National Influenza Center	Xiaoxu,Zeng;Xiyan,Li;Weijuan,Huang;Lei,Yang;Dayan,Wang;Yuelong,Shu
A/Hubei-Fancheng/SWL1140/2019	Hubei	2019-Feb-18	EPI_ISL_402378	6B.1	WHO Chinese National Influenza Center	WHO Chinese National Influenza Center	Xiaoxu,Zeng;Xiyan,Li;Weijuan,Huang;Lei,Yang;Dayan,Wang;Yuelong,Shu
A/Jilin-Tiexi/SWL1281/2019	Jilin	2019-Mar-05	EPI_ISL_402377	6B.1	WHO Chinese National Influenza Center	WHO Chinese National Influenza Center	Xiaoxu,Zeng;Xiyan,Li;Weijuan,Huang;Lei,Yang;Dayan,Wang;Yuelong,Shu
A/Gansu-Xifeng/SWL1202/2019	Gansu	2019-Mar-11	EPI_ISL_402376	6B.1	WHO Chinese National Influenza Center	WHO Chinese National Influenza Center	Xiaoxu,Zeng;Xiyan,Li;Weijuan,Huang;Lei,Yang;Dayan,Wang;Yuelong,Shu
A/Hunan-Hecheng/SWL1508/2019	Hunan	2019-Apr-09	EPI_ISL_402375	6B.1	WHO Chinese National Influenza Center	WHO Chinese National Influenza Center	Xiaoxu,Zeng;Xiyan,Li;Weijuan,Huang;Lei,Yang;Dayan,Wang;Yuelong,Shu
A/Fujian-Dongshan/SWL356/2019	Fujian	2019-Sep-09	EPI_ISL_402336	6B.1A.5a.1	WHO Chinese National Influenza Center	WHO Chinese National Influenza Center	Xiaoxu,Zeng;Xiyan,Li;Weijuan,Huang;Lei,Yang;Dayan,Wang;Yuelong,Shu
A/Anhui-Dangtu/SWL11005/2019	Anhui	2019-Sep-05	EPI_ISL_402335	6B.1	WHO Chinese National Influenza Center	WHO Chinese National Influenza Center	Xiaoxu,Zeng;Xiyan,Li;Weijuan,Huang;Lei,Yang;Dayan,Wang;Yuelong,Shu
A/Hainan-Tianya/SWL1729/2019	Hainan	2019-Sep-11	EPI_ISL_402334	6B.1	WHO Chinese National Influenza Center	WHO Chinese National Influenza Center	Xiaoxu,Zeng;Xiyan,Li;Weijuan,Huang;Lei,Yang;Dayan,Wang;Yuelong,Shu
A/Zhejiang-Shangcheng/SWL1788/2019	Zhejiang	2019-Sep-24	EPI_ISL_402333	6B.1	WHO Chinese National Influenza Center	WHO Chinese National Influenza Center	Xiaoxu,Zeng;Xiyan,Li;Weijuan,Huang;Lei,Yang;Dayan,Wang;Yuelong,Shu
A/Shanghai-Huangpu/SWL1702/2019	Shanghai	2019-Sep-18	EPI_ISL_402332	6B.1	WHO Chinese National Influenza Center	WHO Chinese National Influenza Center	Xiaoxu,Zeng;Xiyan,Li;Weijuan,Huang;Lei,Yang;Dayan,Wang;Yuelong,Shu
A/Shanghai-Huangpu/SWL1726/2019	Shanghai	2019-Oct-04	EPI_ISL_402331	6B.1	WHO Chinese National Influenza Center	WHO Chinese National Influenza Center	Xiaoxu,Zeng;Xiyan,Li;Weijuan,Huang;Lei,Yang;Dayan,Wang;Yuelong,Shu
A/Shanghai-Baoshan/SWL1820/2019	Shanghai	2019-Oct-15	EPI_ISL_402330	6B.1	WHO Chinese National Influenza Center	WHO Chinese National Influenza Center	Xiaoxu,Zeng;Xiyan,Li;Weijuan,Huang;Lei,Yang;Dayan,Wang;Yuelong,Shu
A/Hunan-Heshan/SWL1835/2019	Hunan	2019-Oct-08	EPI_ISL_402329	6B.1	WHO Chinese National Influenza Center	WHO Chinese National Influenza Center	Xiaoxu,Zeng;Xiyan,Li;Weijuan,Huang;Lei,Yang;Dayan,Wang;Yuelong,Shu
A/Zhejiang-Dinghai/SWL1821/2019	Zhejiang	2019-Oct-10	EPI_ISL_402328	6B.1	WHO Chinese National Influenza Center	WHO Chinese National Influenza Center	Xiaoxu,Zeng;Xiyan,Li;Weijuan,Huang;Lei,Yang;Dayan,Wang;Yuelong,Shu
A/Guangxi-Jiangzhou/SWL1813/2019	Guangxi	2019-Oct-11	EPI_ISL_402327	6B.1	WHO Chinese National Influenza Center	WHO Chinese National Influenza Center	Xiaoxu,Zeng;Xiyan,Li;Weijuan,Huang;Lei,Yang;Dayan,Wang;Yuelong,Shu
A/Hunan-Hecheng/SWL1350/2019	Hunan	2019-Mar-10	EPI_ISL_402326	6B.1	WHO Chinese National Influenza Center	WHO Chinese National Influenza Center	Xiaoxu,Zeng;Xiyan,Li;Weijuan,Huang;Lei,Yang;Dayan,Wang;Yuelong,Shu
A/Shanghai-Huangpu/SWL1726/2019	Shanghai	2019-Oct-04	EPI_ISL_402313	6B.1	WHO Chinese National Influenza Center	WHO Chinese National Influenza Center	Xiaoxu,Zeng;Xiyan,Li;Weijuan,Huang;Lei,Yang;Dayan,Wang;Yuelong,Shu
A/Shaanxi-Linwei/SWL1523/2019	Shaanxi	2019-Oct-29	EPI_ISL_402311	6B.1	WHO Chinese National Influenza Center	WHO Chinese National Influenza Center	Xiaoxu,Zeng;Xiyan,Li;Weijuan,Huang;Lei,Yang;Dayan,Wang;Yuelong,Shu
A/Anhui-Guichi/SWL1969/2019	Anhui	2019-Oct-07	EPI_ISL_402310	6B.1	WHO Chinese National Influenza Center	WHO Chinese National Influenza Center	Xiaoxu,Zeng;Xiyan,Li;Weijuan,Huang;Lei,Yang;Dayan,Wang;Yuelong,Shu
A/Guangxi-Gangbei/SWL11063/2019	Guangxi	2019-Nov-19	EPI_ISL_402283	6B.1	WHO Chinese National Influenza Center	WHO Chinese National Influenza Center	Xiaoxu,Zeng;Xiyan,Li;Weijuan,Huang;Lei,Yang;Dayan,Wang;Yuelong,Shu
A/Zhejiang-Shangcheng/SWL1977/2019	Zhejiang	2019-Nov-26	EPI_ISL_402282	6B.1	WHO Chinese National Influenza Center	WHO Chinese National Influenza Center	Xiaoxu,Zeng;Xiyan,Li;Weijuan,Huang;Lei,Yang;Dayan,Wang;Yuelong,Shu
A/Shanghai-Jiading/SWL1969/2019	Shanghai	2019-Dec-01	EPI_ISL_402281	6B.1	WHO Chinese National Influenza Center	WHO Chinese National Influenza Center	Xiaoxu,Zeng;Xiyan,Li;Weijuan,Huang;Lei,Yang;Dayan,Wang;Yuelong,Shu
A/Hainan-Wenchang/SWL1852/2019	Hainan	2019-Oct-23	EPI_ISL_402280	6B.1A.5a.1	WHO Chinese National Influenza Center	WHO Chinese National Influenza Center	Xiaoxu,Zeng;Xiyan,Li;Weijuan,Huang;Lei,Yang;Dayan,Wang;Yuelong,Shu
A/Beijing-Chaoyang/SWL12711/2019	Beijing	2019-Nov-11	EPI_ISL_402279	6B.1	WHO Chinese National Influenza Center	WHO Chinese National Influenza Center	Xiaoxu,Zeng;Xiyan,Li;Weijuan,Huang;Lei,Yang;Dayan,Wang;Yuelong,Shu
A/Shanghai-Yangpu/SWL1928/2019	Shanghai	2019-Nov-19	EPI_ISL_402278	6B.1	WHO Chinese National Influenza Center	WHO Chinese National Influenza Center	Xiaoxu,Zeng;Xiyan,Li;Weijuan,Huang;Lei,Yang;Dayan,Wang;Yuelong,Shu
A/Shanghai-Yangpu/SWL1928/2019	Shanghai	2019-Nov-19	EPI_ISL_402277	6B.1	WHO Chinese National Influenza Center	WHO Chinese National Influenza Center	Xiaoxu,Zeng;Xiyan,Li;Weijuan,Huang;Lei,Yang;Dayan,Wang;Yuelong,Shu
A/Shanghai-Jiading/SWL1944/2019	Shanghai	2019-Nov-24	EPI_ISL_402276	6B.1	WHO Chinese National Influenza Center	WHO Chinese National Influenza Center	Xiaoxu,Zeng;Xiyan,Li;Weijuan,Huang;Lei,Yang;Dayan,Wang;Yuelong,Shu
A/Zhejiang-Yiwu/SWL1898/2019	Zhejiang	2019-Nov-11	EPI_ISL_402275	6B.1	WHO Chinese National Influenza Center	WHO Chinese National Influenza Center	Xiaoxu,Zeng;Xiyan,Li;Weijuan,Huang;Lei,Yang;Dayan,Wang;Yuelong,Shu
A/Zhejiang-Yiwu/SWL1898/2019	Zhejiang	2019-Nov-11	EPI_ISL_402274	6B.1	WHO Chinese National Influenza Center	WHO Chinese National Influenza Center	Xiaoxu,Zeng;Xiyan,Li;Weijuan,Huang;Lei,Yang;Dayan,Wang;Yuelong,Shu
A/Tianjin-Hedong/SWL1508/2019	Tianjin	2019-Nov-05	EPI_ISL_402273	6B.1	WHO Chinese National Influenza Center	WHO Chinese National Influenza Center	Xiaoxu,Zeng;Xiyan,Li;Weijuan,Huang;Lei,Yang;Dayan,Wang;Yuelong,Shu
A/Anhui-Guichi/SWL1989/2019	Anhui	2019-Oct-28	EPI_ISL_402272	6B.1	WHO Chinese National Influenza Center	WHO Chinese National Influenza Center	Xiaoxu,Zeng;Xiyan,Li;Weijuan,Huang;Lei,Yang;Dayan,Wang;Yuelong,Shu
A/Yunnan-Maoshi/SWL1579/2019	Yunnan	2019-Nov-05	EPI_ISL_402271	6B.1	WHO Chinese National Influenza Center	WHO Chinese National Influenza Center	Xiaoxu,Zeng;Xiyan,Li;Weijuan,Huang;Lei,Yang;Dayan,Wang;Yuelong,Shu
A/Zhejiang-Kecheng/SWL1976/2019	Zhejiang	2019-Nov-14	EPI_ISL_402270	6B.1	WHO Chinese National Influenza Center	WHO Chinese National Influenza Center	Xiaoxu,Zeng;Xiyan,Li;Weijuan,Huang;Lei,Yang;Dayan,Wang;Yuelong,Shu
A/Beijing-Huairou/SWL11461/2019	Beijing	2019-Oct-21	EPI_ISL_402269	6B.1	WHO Chinese National Influenza Center	WHO Chinese National Influenza Center	Xiaoxu,Zeng;Xiyan,Li;Weijuan,Huang;Lei,Yang;Dayan,Wang;Yuelong,Shu
A/Hunan-Heshan/SWL1928/2019	Hunan	2019-Nov-04	EPI_ISL_402268	6B.1	WHO Chinese National Influenza Center	WHO Chinese National Influenza Center	Xiaoxu,Zeng;Xiyan,Li;Weijuan,Huang;Lei,Yang;Dayan,Wang;Yuelong,Shu
A/Shanghai-Huangpu/SWL1769/2019	Shanghai	2019-Nov-03	EPI_ISL_402267	6B.1	WHO Chinese National Influenza Center	WHO Chinese National Influenza Center	Xiaoxu,Zeng;Xiyan,Li;Weijuan,Huang;Lei,Yang;Dayan,Wang;Yuelong,Shu
A/Shanghai-Huangpu/SWL1769/2019	Shanghai	2019-Nov-03	EPI_ISL_402266	6B.1	WHO Chinese National Influenza Center	WHO Chinese National Influenza Center	Xiaoxu,Zeng;Xiyan,Li;Weijuan,Huang;Lei,Yang;Dayan,Wang;Yuelong,Shu
A/Guangdong-Huicheng/SWL1938/2019	Guangdong	2019-Nov-21	EPI_ISL_402183	6B.1	WHO Chinese National Influenza Center	WHO Chinese National Influenza Center	Xiaoxu,Zeng;Xiyan,Li;Weijuan,Huang;Lei,Yang;Dayan,Wang;Yuelong,Shu
A/Heilongjiang-Nangang/SWL1606/2019	Heilongjiang	2019-Dec-10	EPI_ISL_402182	6B.1	WHO Chinese National Influenza Center	WHO Chinese National Influenza Center	Xiaoxu,Zeng;Xiyan,Li;Weijuan,Huang;Lei,Yang;Dayan,Wang;Yuelong,Shu
A/Henan-Luolong/SWL316/2019	Henan	2019-Dec-13	EPI_ISL_402181	6B.1	WHO Chinese National Influenza Center	WHO Chinese National Influenza Center	Xiaoxu,Zeng;Xiyan,Li;Weijuan,Huang;Lei,Yang;Dayan,Wang;Yuelong,Shu
A/Neimenggu-Keerqin/SWL11197/2019	Neimenggu	2019-Dec-02	EPI_ISL_402180	6B.1	WHO Chinese National Influenza Center	WHO Chinese National Influenza Center	Xiaoxu,Zeng;Xiyan,Li;Weijuan,Huang;Lei,Yang;Dayan,Wang;Yuelong,Shu
A/Shandong-Laicheng/SWL1617/2019	Shandong	2019-Dec-02	EPI_ISL_402179	6B.1	WHO Chinese National Influenza Center	WHO Chinese National Influenza Center	Xiaoxu,Zeng;Xiyan,Li;Weijuan,Huang;Lei,Yang;Dayan,Wang;Yuelong,Shu
A/Tianjin-Nankai/SWL11007/2019	Tianjin	2019-Nov-13	EPI_ISL_402178	6B.1	WHO Chinese National Influenza Center	WHO Chinese National Influenza Center	Xiaoxu,Zeng;Xiyan,Li;Weijuan,Huang;Lei,Yang;Dayan,Wang;Yuelong,Shu
A/Tianjin-Hedong/SWL1508/2019	Tianjin	2019-Nov-05	EPI_ISL_402177	6B.1	WHO Chinese National Influenza Center	WHO Chinese National Influenza Center	Xiaoxu,Zeng;Xiyan,Li;Weijuan,Huang;Lei,Yang;Dayan,Wang;Yuelong,Shu
A/HK/3327/2019	Hong Hong	2019-Aug-03	EPI_ISL_394136	6B.1	Hong Kong Department of Health	Hong Kong Department of Health	Mak,G.C.
A/Hong Kong/2662/2019	Hong Hong	2019-Jun-17	EPI_ISL_377246	6B.1A.5a.1	Government Virus Unit	Crick Worldwide Influenza Centre
A/Hong Kong/2661/2019	Hong Hong	2019-Jun-17	EPI_ISL_377245	6B.1	Government Virus Unit	Crick Worldwide Influenza Centre
A/Hong Kong/2660/2019	Hong Hong	2019-Jun-19	EPI_ISL_377244	6B.1A.5a.1	Government Virus Unit	Crick Worldwide Influenza Centre
A/Hong Kong/2659/2019	Hong Hong	2019-Jun-19	EPI_ISL_377243	6B.1	Government Virus Unit	Crick Worldwide Influenza Centre
A/Hong Kong/2658/2019	Hong Hong	2019-Jun-18	EPI_ISL_377242	6B.1	Government Virus Unit	Crick Worldwide Influenza Centre
A/Hong Kong/2657/2019	Hong Hong	2019-Jun-18	EPI_ISL_377241	6B.1	Government Virus Unit	Crick Worldwide Influenza Centre
A/Hong Kong/2656/2019	Hong Hong	2019-Jun-19	EPI_ISL_377240	6B.1	Government Virus Unit	Crick Worldwide Influenza Centre
A/Hong Kong/2655/2019	Hong Hong	2019-Jun-18	EPI_ISL_377239	6B.1	Government Virus Unit	Crick Worldwide Influenza Centre
A/Guangxi-Xixiangtang/1547/2019	Guangxi	2019-Jun-25	EPI_ISL_377132	6B.1	WHO Chinese National Influenza Center	WHO Chinese National Influenza Center	Xiaoxu,Zeng;Xiyan,Li;Weijuan,Huang;Lei,Yang;Dayan,Wang
A/Yunnan-Linxiang/1557/2019	Yunnan	2019-Jun-25	EPI_ISL_377131	6B.1	WHO Chinese National Influenza Center	WHO Chinese National Influenza Center	Xiaoxu,Zeng;Xiyan,Li;Weijuan,Huang;Lei,Yang;Dayan,Wang
A/Zhejiang-Dinghai/SWL1387/2019	Zhejiang	2019-May-13	EPI_ISL_377084	6B.1	WHO Chinese National Influenza Center	WHO Chinese National Influenza Center	Xiaoxu,Zeng;Xiyan,Li;Weijuan,Huang;Lei,Yang;Dayan,Wang
A/Jiangsu-Hailing/SWL1924/2019	Jiangsu	2019-Jun-03	EPI_ISL_377083	6B.1	WHO Chinese National Influenza Center	WHO Chinese National Influenza Center	Xiaoxu,Zeng;Xiyan,Li;Weijuan,Huang;Lei,Yang;Dayan,Wang
A/Guangxi-Youjiang/SWL1560/2019	Guangxi	2019-Jul-01	EPI_ISL_377082	6B.1	WHO Chinese National Influenza Center	WHO Chinese National Influenza Center	Xiaoxu,Zeng;Xiyan,Li;Weijuan,Huang;Lei,Yang;Dayan,Wang
A/Guangdong-Maonan/SWL1536/2019	Guangdong	2019-Jun-17	EPI_ISL_377081	6B.1A.5a.1	WHO Chinese National Influenza Center	WHO Chinese National Influenza Center	Xiaoxu,Zeng;Xiyan,Li;Weijuan,Huang;Lei,Yang;Dayan,Wang
A/Guangdong-Maonan/SWL1536/2019	Guangdong	2019-Jun-17	EPI_ISL_377080	6B.1A.5a.1	WHO Chinese National Influenza Center	WHO Chinese National Influenza Center	Xiaoxu,Zeng;Xiyan,Li;Weijuan,Huang;Lei,Yang;Dayan,Wang
A/Shanghai-Xuhui/SWL1588/2019	Shanghai	2019-May-11	EPI_ISL_377079	6B.1	WHO Chinese National Influenza Center	WHO Chinese National Influenza Center	Xiaoxu,Zeng;Xiyan,Li;Weijuan,Huang;Lei,Yang;Dayan,Wang
A/Fujian-Gulou/1884/2018	Fujian	2018-Nov-05	EPI_ISL_353415	6B.1	WHO Chinese National Influenza Center	Centers for Disease Control and Prevention
A/Hong Kong/97/2019	Hong Hong	2019-Jan-01	EPI_ISL_344760	6B.1	Government Virus Unit	Centers for Disease Control and Prevention
A/Hong Kong/99/2019	Hong Hong	2019-Jan-02	EPI_ISL_344759	6B.1	Government Virus Unit	Centers for Disease Control and Prevention
A/Hong Kong/105/2019	Hong Hong	2019-Jan-01	EPI_ISL_344758	6B.1	Government Virus Unit	Centers for Disease Control and Prevention
A/Hong Kong/111/2019	Hong Hong	2019-Jan-01	EPI_ISL_344757	6B.1	Government Virus Unit	Centers for Disease Control and Prevention
A/Michigan/45/2015	Michigan	2015-Sep-07	EPI_ISL_344427	6B.1	WHO Chinese National Influenza Center	WHO Chinese National Influenza Center	Xiaoxu,Zeng;Xiyan,Li;Weijuan,Huang;Lei,Yang;Dayan,Wang;Yuelong,Shu
A/Beijing-Chaoyang/SWL12942/2018	Beijing	2018-Dec-03	EPI_ISL_344426	6B.1	WHO Chinese National Influenza Center	WHO Chinese National Influenza Center	Xiaoxu,Zeng;Xiyan,Li;Weijuan,Huang;Lei,Yang;Dayan,Wang;Yuelong,Shu
A/Michigan/45/2015	Michigan	2015-Sep-07	EPI_ISL_344425	6B.1	WHO Chinese National Influenza Center	WHO Chinese National Influenza Center	Xiaoxu,Zeng;Xiyan,Li;Weijuan,Huang;Lei,Yang;Dayan,Wang;Yuelong,Shu
A/Xinjiang-Atushi/SWL1631/2018	Xinjiang	2018-Nov-19	EPI_ISL_344424	6B.1	WHO Chinese National Influenza Center	WHO Chinese National Influenza Center	Xiaoxu,Zeng;Xiyan,Li;Weijuan,Huang;Lei,Yang;Dayan,Wang;Yuelong,Shu
A/shenzhen/2019-14184/2018	Shenzhen	2018-Mar-02	EPI_ISL_344378	6B.1	WHO Chinese National Influenza Center	WHO Chinese National Influenza Center	Xiaoxu,Zeng;Xiyan,Li;Weijuan,Huang;Lei,Yang;Dayan,Wang;Yuelong,Shu
A/shenzhen/2019-14228/2018	Shenzhen	2018-Mar-06	EPI_ISL_344377	6B.1	WHO Chinese National Influenza Center	WHO Chinese National Influenza Center	Xiaoxu,Zeng;Xiyan,Li;Weijuan,Huang;Lei,Yang;Dayan,Wang;Yuelong,Shu
A/shenzhen/2019-14226/2018	Shenzhen	2018-Mar-05	EPI_ISL_344376	6B.1	WHO Chinese National Influenza Center	WHO Chinese National Influenza Center	Xiaoxu,Zeng;Xiyan,Li;Weijuan,Huang;Lei,Yang;Dayan,Wang;Yuelong,Shu
A/shenzhen/2019-14225/2018	Shenzhen	2018-Nov-01	EPI_ISL_344375	6B.1	WHO Chinese National Influenza Center	WHO Chinese National Influenza Center	Xiaoxu,Zeng;Xiyan,Li;Weijuan,Huang;Lei,Yang;Dayan,Wang;Yuelong,Shu
A/shenzhen/2019-14224/2018	Shenzhen	2018-Aug-05	EPI_ISL_344374	6B.1	WHO Chinese National Influenza Center	WHO Chinese National Influenza Center	Xiaoxu,Zeng;Xiyan,Li;Weijuan,Huang;Lei,Yang;Dayan,Wang;Yuelong,Shu
A/shenzhen/2019-14223/2018	Shenzhen	2018-Mar-18	EPI_ISL_344373	6B.1	WHO Chinese National Influenza Center	WHO Chinese National Influenza Center	Xiaoxu,Zeng;Xiyan,Li;Weijuan,Huang;Lei,Yang;Dayan,Wang;Yuelong,Shu
A/shenzhen/2019-14222/2018	Shenzhen	2018-Jan-23	EPI_ISL_344372	6B.1	WHO Chinese National Influenza Center	WHO Chinese National Influenza Center	Xiaoxu,Zeng;Xiyan,Li;Weijuan,Huang;Lei,Yang;Dayan,Wang;Yuelong,Shu
A/shenzhen/2019-14221/2018	Shenzhen	2018-Dec-03	EPI_ISL_344371	6B.1	WHO Chinese National Influenza Center	WHO Chinese National Influenza Center	Xiaoxu,Zeng;Xiyan,Li;Weijuan,Huang;Lei,Yang;Dayan,Wang;Yuelong,Shu
A/shenzhen/2019-14220/2018	Shenzhen	2018-Mar-23	EPI_ISL_344370	6B.1	WHO Chinese National Influenza Center	WHO Chinese National Influenza Center	Xiaoxu,Zeng;Xiyan,Li;Weijuan,Huang;Lei,Yang;Dayan,Wang;Yuelong,Shu
A/shenzhen/2019-14219/2018	Shenzhen	2018-Mar-05	EPI_ISL_344369	6B.1	WHO Chinese National Influenza Center	WHO Chinese National Influenza Center	Xiaoxu,Zeng;Xiyan,Li;Weijuan,Huang;Lei,Yang;Dayan,Wang;Yuelong,Shu
A/shenzhen/2019-14218/2018	Shenzhen	2018-Jan-30	EPI_ISL_344368	6B.1	WHO Chinese National Influenza Center	WHO Chinese National Influenza Center	Xiaoxu,Zeng;Xiyan,Li;Weijuan,Huang;Lei,Yang;Dayan,Wang;Yuelong,Shu
A/shenzhen/2019-14217/2018	Shenzhen	2018-Dec-04	EPI_ISL_344367	6B.1	WHO Chinese National Influenza Center	WHO Chinese National Influenza Center	Xiaoxu,Zeng;Xiyan,Li;Weijuan,Huang;Lei,Yang;Dayan,Wang;Yuelong,Shu
A/shenzhen/2019-14216/2018	Shenzhen	2018-Dec-04	EPI_ISL_344366	6B.1	WHO Chinese National Influenza Center	WHO Chinese National Influenza Center	Xiaoxu,Zeng;Xiyan,Li;Weijuan,Huang;Lei,Yang;Dayan,Wang;Yuelong,Shu
A/shenzhen/2019-14215/2018	Shenzhen	2018-Jul-25	EPI_ISL_344365	6B.1	WHO Chinese National Influenza Center	WHO Chinese National Influenza Center	Xiaoxu,Zeng;Xiyan,Li;Weijuan,Huang;Lei,Yang;Dayan,Wang;Yuelong,Shu
A/shenzhen/2019-14214/2018	Shenzhen	2018-May-22	EPI_ISL_344364	6B.1	WHO Chinese National Influenza Center	WHO Chinese National Influenza Center	Xiaoxu,Zeng;Xiyan,Li;Weijuan,Huang;Lei,Yang;Dayan,Wang;Yuelong,Shu
A/shenzhen/2019-14212/2018	Shenzhen	2018-Dec-14	EPI_ISL_344363	6B.1	WHO Chinese National Influenza Center	WHO Chinese National Influenza Center	Xiaoxu,Zeng;Xiyan,Li;Weijuan,Huang;Lei,Yang;Dayan,Wang;Yuelong,Shu
A/shenzhen/2019-14211/2018	Shenzhen	2018-Dec-03	EPI_ISL_344362	6B.1	WHO Chinese National Influenza Center	WHO Chinese National Influenza Center	Xiaoxu,Zeng;Xiyan,Li;Weijuan,Huang;Lei,Yang;Dayan,Wang;Yuelong,Shu
A/shenzhen/2019-14210/2018	Shenzhen	2018-Nov-20	EPI_ISL_344361	6B.1	WHO Chinese National Influenza Center	WHO Chinese National Influenza Center	Xiaoxu,Zeng;Xiyan,Li;Weijuan,Huang;Lei,Yang;Dayan,Wang;Yuelong,Shu
A/shenzhen/2019-14209/2018	Shenzhen	2018-Nov-12	EPI_ISL_344360	6B.1	WHO Chinese National Influenza Center	WHO Chinese National Influenza Center	Xiaoxu,Zeng;Xiyan,Li;Weijuan,Huang;Lei,Yang;Dayan,Wang;Yuelong,Shu
A/shenzhen/2019-14208/2018	Shenzhen	2018-Dec-19	EPI_ISL_344359	6B.1	WHO Chinese National Influenza Center	WHO Chinese National Influenza Center	Xiaoxu,Zeng;Xiyan,Li;Weijuan,Huang;Lei,Yang;Dayan,Wang;Yuelong,Shu
A/shenzhen/2019-14207/2018	Shenzhen	2018-Nov-20	EPI_ISL_344358	6B.1	WHO Chinese National Influenza Center	WHO Chinese National Influenza Center	Xiaoxu,Zeng;Xiyan,Li;Weijuan,Huang;Lei,Yang;Dayan,Wang;Yuelong,Shu
A/shenzhen/2019-14206/2018	Shenzhen	2018-Oct-08	EPI_ISL_344357	6B.1	WHO Chinese National Influenza Center	WHO Chinese National Influenza Center	Xiaoxu,Zeng;Xiyan,Li;Weijuan,Huang;Lei,Yang;Dayan,Wang;Yuelong,Shu
A/shenzhen/2019-14205/2018	Shenzhen	2018-Sep-21	EPI_ISL_344356	6B.1	WHO Chinese National Influenza Center	WHO Chinese National Influenza Center	Xiaoxu,Zeng;Xiyan,Li;Weijuan,Huang;Lei,Yang;Dayan,Wang;Yuelong,Shu
A/shenzhen/2019-14204/2018	Shenzhen	2018-Mar-07	EPI_ISL_344355	6B.1	WHO Chinese National Influenza Center	WHO Chinese National Influenza Center	Xiaoxu,Zeng;Xiyan,Li;Weijuan,Huang;Lei,Yang;Dayan,Wang;Yuelong,Shu
A/shenzhen/2019-14203/2018	Shenzhen	2018-Feb-08	EPI_ISL_344354	6B.1	WHO Chinese National Influenza Center	WHO Chinese National Influenza Center	Xiaoxu,Zeng;Xiyan,Li;Weijuan,Huang;Lei,Yang;Dayan,Wang;Yuelong,Shu
A/shenzhen/2019-14202/2018	Shenzhen	2018-Aug-14	EPI_ISL_344353	6B.1	WHO Chinese National Influenza Center	WHO Chinese National Influenza Center	Xiaoxu,Zeng;Xiyan,Li;Weijuan,Huang;Lei,Yang;Dayan,Wang;Yuelong,Shu
A/shenzhen/2019-14201/2018	Shenzhen	2018-May-26	EPI_ISL_344352	6B.1	WHO Chinese National Influenza Center	WHO Chinese National Influenza Center	Xiaoxu,Zeng;Xiyan,Li;Weijuan,Huang;Lei,Yang;Dayan,Wang;Yuelong,Shu
A/shenzhen/2019-14200/2018	Shenzhen	2018-Apr-23	EPI_ISL_344351	6B.1	WHO Chinese National Influenza Center	WHO Chinese National Influenza Center	Xiaoxu,Zeng;Xiyan,Li;Weijuan,Huang;Lei,Yang;Dayan,Wang;Yuelong,Shu
A/shenzhen/2019-14199/2018	Shenzhen	2018-Nov-26	EPI_ISL_344350	6B.1	WHO Chinese National Influenza Center	WHO Chinese National Influenza Center	Xiaoxu,Zeng;Xiyan,Li;Weijuan,Huang;Lei,Yang;Dayan,Wang;Yuelong,Shu
A/shenzhen/2019-14198/2018	Shenzhen	2018-Oct-09	EPI_ISL_344349	6B.1	WHO Chinese National Influenza Center	WHO Chinese National Influenza Center	Xiaoxu,Zeng;Xiyan,Li;Weijuan,Huang;Lei,Yang;Dayan,Wang;Yuelong,Shu
A/shenzhen/2019-14196/2018	Shenzhen	2018-Jun-26	EPI_ISL_344348	6B.1	WHO Chinese National Influenza Center	WHO Chinese National Influenza Center	Xiaoxu,Zeng;Xiyan,Li;Weijuan,Huang;Lei,Yang;Dayan,Wang;Yuelong,Shu
A/shenzhen/2019-14195/2018	Shenzhen	2018-May-14	EPI_ISL_344347	6B.1	WHO Chinese National Influenza Center	WHO Chinese National Influenza Center	Xiaoxu,Zeng;Xiyan,Li;Weijuan,Huang;Lei,Yang;Dayan,Wang;Yuelong,Shu
A/shenzhen/2019-14194/2018	Shenzhen	2018-Mar-03	EPI_ISL_344346	6B.1	WHO Chinese National Influenza Center	WHO Chinese National Influenza Center	Xiaoxu,Zeng;Xiyan,Li;Weijuan,Huang;Lei,Yang;Dayan,Wang;Yuelong,Shu
A/shenzhen/2019-14193/2018	Shenzhen	2018-Feb-01	EPI_ISL_344345	6B.1	WHO Chinese National Influenza Center	WHO Chinese National Influenza Center	Xiaoxu,Zeng;Xiyan,Li;Weijuan,Huang;Lei,Yang;Dayan,Wang;Yuelong,Shu
A/shenzhen/2019-14192/2018	Shenzhen	2018-Dec-04	EPI_ISL_344344	6B.1	WHO Chinese National Influenza Center	WHO Chinese National Influenza Center	Xiaoxu,Zeng;Xiyan,Li;Weijuan,Huang;Lei,Yang;Dayan,Wang;Yuelong,Shu
A/shenzhen/2019-14191/2018	Shenzhen	2018-Nov-19	EPI_ISL_344343	6B.1	WHO Chinese National Influenza Center	WHO Chinese National Influenza Center	Xiaoxu,Zeng;Xiyan,Li;Weijuan,Huang;Lei,Yang;Dayan,Wang;Yuelong,Shu
A/shenzhen/2019-14190/2018	Shenzhen	2018-Oct-29	EPI_ISL_344342	6B.1	WHO Chinese National Influenza Center	WHO Chinese National Influenza Center	Xiaoxu,Zeng;Xiyan,Li;Weijuan,Huang;Lei,Yang;Dayan,Wang;Yuelong,Shu
A/shenzhen/2019-14189/2018	Shenzhen	2018-Sep-18	EPI_ISL_344341	6B.1	WHO Chinese National Influenza Center	WHO Chinese National Influenza Center	Xiaoxu,Zeng;Xiyan,Li;Weijuan,Huang;Lei,Yang;Dayan,Wang;Yuelong,Shu
A/shenzhen/2019-14188/2018	Shenzhen	2018-Aug-04	EPI_ISL_344340	6B.1	WHO Chinese National Influenza Center	WHO Chinese National Influenza Center	Xiaoxu,Zeng;Xiyan,Li;Weijuan,Huang;Lei,Yang;Dayan,Wang;Yuelong,Shu
A/shenzhen/2019-14187/2018	Shenzhen	2018-Jul-09	EPI_ISL_344339	6B.1	WHO Chinese National Influenza Center	WHO Chinese National Influenza Center	Xiaoxu,Zeng;Xiyan,Li;Weijuan,Huang;Lei,Yang;Dayan,Wang;Yuelong,Shu
A/shenzhen/2019-14186/2018	Shenzhen	2018-May-04	EPI_ISL_344338	6B.1	WHO Chinese National Influenza Center	WHO Chinese National Influenza Center	Xiaoxu,Zeng;Xiyan,Li;Weijuan,Huang;Lei,Yang;Dayan,Wang;Yuelong,Shu
A/shenzhen/2019-14185/2018	Shenzhen	2018-Mar-12	EPI_ISL_344337	6B.1	WHO Chinese National Influenza Center	WHO Chinese National Influenza Center	Xiaoxu,Zeng;Xiyan,Li;Weijuan,Huang;Lei,Yang;Dayan,Wang;Yuelong,Shu
A/shenzhen/2019-14231/2018	Shenzhen	2018-Dec-10	EPI_ISL_344336	6B.1	WHO Chinese National Influenza Center	WHO Chinese National Influenza Center	Xiaoxu,Zeng;Xiyan,Li;Weijuan,Huang;Lei,Yang;Dayan,Wang;Yuelong,Shu
A/shenzhen/2019-14183/2018	Shenzhen	2018-Feb-26	EPI_ISL_344335	6B.1	WHO Chinese National Influenza Center	WHO Chinese National Influenza Center	Xiaoxu,Zeng;Xiyan,Li;Weijuan,Huang;Lei,Yang;Dayan,Wang;Yuelong,Shu
A/shenzhen/2019-14182/2018	Shenzhen	2018-Jan-22	EPI_ISL_344334	6B.1	WHO Chinese National Influenza Center	WHO Chinese National Influenza Center	Xiaoxu,Zeng;Xiyan,Li;Weijuan,Huang;Lei,Yang;Dayan,Wang;Yuelong,Shu
A/shenzhen/2019-14181/2018	Shenzhen	2018-Dec-10	EPI_ISL_344333	6B.1	WHO Chinese National Influenza Center	WHO Chinese National Influenza Center	Xiaoxu,Zeng;Xiyan,Li;Weijuan,Huang;Lei,Yang;Dayan,Wang;Yuelong,Shu
A/shenzhen/2019-14180/2018	Shenzhen	2018-Nov-06	EPI_ISL_344332	6B.1	WHO Chinese National Influenza Center	WHO Chinese National Influenza Center	Xiaoxu,Zeng;Xiyan,Li;Weijuan,Huang;Lei,Yang;Dayan,Wang;Yuelong,Shu
A/shenzhen/2019-14179/2018	Shenzhen	2018-Oct-20	EPI_ISL_344331	6B.1	WHO Chinese National Influenza Center	WHO Chinese National Influenza Center	Xiaoxu,Zeng;Xiyan,Li;Weijuan,Huang;Lei,Yang;Dayan,Wang;Yuelong,Shu
A/shenzhen/2019-14178/2018	Shenzhen	2018-Sep-13	EPI_ISL_344330	6B.1	WHO Chinese National Influenza Center	WHO Chinese National Influenza Center	Xiaoxu,Zeng;Xiyan,Li;Weijuan,Huang;Lei,Yang;Dayan,Wang;Yuelong,Shu
A/shenzhen/2019-14177/2018	Shenzhen	2018-Aug-07	EPI_ISL_344329	6B.1	WHO Chinese National Influenza Center	WHO Chinese National Influenza Center	Xiaoxu,Zeng;Xiyan,Li;Weijuan,Huang;Lei,Yang;Dayan,Wang;Yuelong,Shu
A/shenzhen/2019-14176/2018	Shenzhen	2018-Jul-01	EPI_ISL_344328	6B.1	WHO Chinese National Influenza Center	WHO Chinese National Influenza Center	Xiaoxu,Zeng;Xiyan,Li;Weijuan,Huang;Lei,Yang;Dayan,Wang;Yuelong,Shu
A/shenzhen/2019-14175/2018	Shenzhen	2018-Apr-03	EPI_ISL_344327	6B.1	WHO Chinese National Influenza Center	WHO Chinese National Influenza Center	Xiaoxu,Zeng;Xiyan,Li;Weijuan,Huang;Lei,Yang;Dayan,Wang;Yuelong,Shu
A/shenzhen/2019-14174/2018	Shenzhen	2018-Mar-16	EPI_ISL_344326	6B.1	WHO Chinese National Influenza Center	WHO Chinese National Influenza Center	Xiaoxu,Zeng;Xiyan,Li;Weijuan,Huang;Lei,Yang;Dayan,Wang;Yuelong,Shu
A/shenzhen/2019-14173/2018	Shenzhen	2018-Feb-19	EPI_ISL_344325	6B.1	WHO Chinese National Influenza Center	WHO Chinese National Influenza Center	Xiaoxu,Zeng;Xiyan,Li;Weijuan,Huang;Lei,Yang;Dayan,Wang;Yuelong,Shu
A/shenzhen/2019-14172/2018	Shenzhen	2018-Dec-10	EPI_ISL_344324	6B.1	WHO Chinese National Influenza Center	WHO Chinese National Influenza Center	Xiaoxu,Zeng;Xiyan,Li;Weijuan,Huang;Lei,Yang;Dayan,Wang;Yuelong,Shu
A/shenzhen/2019-14171/2018	Shenzhen	2018-Nov-19	EPI_ISL_344323	6B.1	WHO Chinese National Influenza Center	WHO Chinese National Influenza Center	Xiaoxu,Zeng;Xiyan,Li;Weijuan,Huang;Lei,Yang;Dayan,Wang;Yuelong,Shu
A/shenzhen/2019-14170/2018	Shenzhen	2018-Oct-22	EPI_ISL_344322	6B.1	WHO Chinese National Influenza Center	WHO Chinese National Influenza Center	Xiaoxu,Zeng;Xiyan,Li;Weijuan,Huang;Lei,Yang;Dayan,Wang;Yuelong,Shu
A/shenzhen/2019-14169/2018	Shenzhen	2018-Jul-02	EPI_ISL_344321	6B.1	WHO Chinese National Influenza Center	WHO Chinese National Influenza Center	Xiaoxu,Zeng;Xiyan,Li;Weijuan,Huang;Lei,Yang;Dayan,Wang;Yuelong,Shu
A/shenzhen/2019-14168/2018	Shenzhen	2018-Jun-27	EPI_ISL_344320	6B.1	WHO Chinese National Influenza Center	WHO Chinese National Influenza Center	Xiaoxu,Zeng;Xiyan,Li;Weijuan,Huang;Lei,Yang;Dayan,Wang;Yuelong,Shu
A/shenzhen/2019-14167/2018	Shenzhen	2018-May-15	EPI_ISL_344319	6B.1	WHO Chinese National Influenza Center	WHO Chinese National Influenza Center	Xiaoxu,Zeng;Xiyan,Li;Weijuan,Huang;Lei,Yang;Dayan,Wang;Yuelong,Shu
A/shenzhen/2019-14166/2018	Shenzhen	2018-Apr-25	EPI_ISL_344318	6B.1	WHO Chinese National Influenza Center	WHO Chinese National Influenza Center	Xiaoxu,Zeng;Xiyan,Li;Weijuan,Huang;Lei,Yang;Dayan,Wang;Yuelong,Shu
A/shenzhen/2019-14165/2018	Shenzhen	2018-Mar-13	EPI_ISL_344317	6B.1	WHO Chinese National Influenza Center	WHO Chinese National Influenza Center	Xiaoxu,Zeng;Xiyan,Li;Weijuan,Huang;Lei,Yang;Dayan,Wang;Yuelong,Shu
A/shenzhen/2019-14164/2018	Shenzhen	2018-Mar-14	EPI_ISL_344316	6B.1	WHO Chinese National Influenza Center	WHO Chinese National Influenza Center	Xiaoxu,Zeng;Xiyan,Li;Weijuan,Huang;Lei,Yang;Dayan,Wang;Yuelong,Shu
A/shenzhen/2019-14163/2018	Shenzhen	2018-Feb-23	EPI_ISL_344315	6B.1	WHO Chinese National Influenza Center	WHO Chinese National Influenza Center	Xiaoxu,Zeng;Xiyan,Li;Weijuan,Huang;Lei,Yang;Dayan,Wang;Yuelong,Shu
A/shenzhen/2019-14162/2018	Shenzhen	2018-Jan-03	EPI_ISL_344314	6B.1	WHO Chinese National Influenza Center	WHO Chinese National Influenza Center	Xiaoxu,Zeng;Xiyan,Li;Weijuan,Huang;Lei,Yang;Dayan,Wang;Yuelong,Shu
A/shenzhen/2019-14159/2018	Shenzhen	2018-Dec-24	EPI_ISL_344313	6B.1	WHO Chinese National Influenza Center	WHO Chinese National Influenza Center	Xiaoxu,Zeng;Xiyan,Li;Weijuan,Huang;Lei,Yang;Dayan,Wang;Yuelong,Shu
A/shenzhen/2019-14158/2018	Shenzhen	2018-Dec-17	EPI_ISL_344312	6B.1	WHO Chinese National Influenza Center	WHO Chinese National Influenza Center	Xiaoxu,Zeng;Xiyan,Li;Weijuan,Huang;Lei,Yang;Dayan,Wang;Yuelong,Shu
A/shenzhen/2019-14157/2018	Shenzhen	2018-Dec-12	EPI_ISL_344311	6B.1	WHO Chinese National Influenza Center	WHO Chinese National Influenza Center	Xiaoxu,Zeng;Xiyan,Li;Weijuan,Huang;Lei,Yang;Dayan,Wang;Yuelong,Shu
A/shenzhen/2019-14156/2018	Shenzhen	2018-Nov-26	EPI_ISL_344310	6B.1	WHO Chinese National Influenza Center	WHO Chinese National Influenza Center	Xiaoxu,Zeng;Xiyan,Li;Weijuan,Huang;Lei,Yang;Dayan,Wang;Yuelong,Shu
A/shenzhen/2019-14155/2018	Shenzhen	2018-Nov-19	EPI_ISL_344309	6B.1	WHO Chinese National Influenza Center	WHO Chinese National Influenza Center	Xiaoxu,Zeng;Xiyan,Li;Weijuan,Huang;Lei,Yang;Dayan,Wang;Yuelong,Shu
A/shenzhen/2019-14154/2018	Shenzhen	2018-Nov-12	EPI_ISL_344308	6B.1	WHO Chinese National Influenza Center	WHO Chinese National Influenza Center	Xiaoxu,Zeng;Xiyan,Li;Weijuan,Huang;Lei,Yang;Dayan,Wang;Yuelong,Shu
A/shenzhen/2019-14153/2018	Shenzhen	2018-Nov-08	EPI_ISL_344307	6B.1	WHO Chinese National Influenza Center	WHO Chinese National Influenza Center	Xiaoxu,Zeng;Xiyan,Li;Weijuan,Huang;Lei,Yang;Dayan,Wang;Yuelong,Shu
A/shenzhen/2019-14152/2018	Shenzhen	2018-Oct-28	EPI_ISL_344306	6B.1	WHO Chinese National Influenza Center	WHO Chinese National Influenza Center	Xiaoxu,Zeng;Xiyan,Li;Weijuan,Huang;Lei,Yang;Dayan,Wang;Yuelong,Shu
A/shenzhen/2019-14151/2018	Shenzhen	2018-Oct-17	EPI_ISL_344305	6B.1	WHO Chinese National Influenza Center	WHO Chinese National Influenza Center	Xiaoxu,Zeng;Xiyan,Li;Weijuan,Huang;Lei,Yang;Dayan,Wang;Yuelong,Shu
A/shenzhen/2019-14150/2018	Shenzhen	2018-Oct-09	EPI_ISL_344304	6B.1	WHO Chinese National Influenza Center	WHO Chinese National Influenza Center	Xiaoxu,Zeng;Xiyan,Li;Weijuan,Huang;Lei,Yang;Dayan,Wang;Yuelong,Shu
A/shenzhen/2019-14149/2018	Shenzhen	2018-Sep-03	EPI_ISL_344303	6B.1	WHO Chinese National Influenza Center	WHO Chinese National Influenza Center	Xiaoxu,Zeng;Xiyan,Li;Weijuan,Huang;Lei,Yang;Dayan,Wang;Yuelong,Shu
A/shenzhen/2019-14148/2018	Shenzhen	2018-Aug-20	EPI_ISL_344302	6B.1	WHO Chinese National Influenza Center	WHO Chinese National Influenza Center	Xiaoxu,Zeng;Xiyan,Li;Weijuan,Huang;Lei,Yang;Dayan,Wang;Yuelong,Shu
A/shenzhen/2019-14147/2018	Shenzhen	2018-Jul-30	EPI_ISL_344301	6B.1	WHO Chinese National Influenza Center	WHO Chinese National Influenza Center	Xiaoxu,Zeng;Xiyan,Li;Weijuan,Huang;Lei,Yang;Dayan,Wang;Yuelong,Shu
A/shenzhen/2019-14146/2018	Shenzhen	2018-Jul-18	EPI_ISL_344300	6B.1	WHO Chinese National Influenza Center	WHO Chinese National Influenza Center	Xiaoxu,Zeng;Xiyan,Li;Weijuan,Huang;Lei,Yang;Dayan,Wang;Yuelong,Shu
A/shenzhen/2019-14145/2018	Shenzhen	2018-Jun-11	EPI_ISL_344299	6B.1	WHO Chinese National Influenza Center	WHO Chinese National Influenza Center	Xiaoxu,Zeng;Xiyan,Li;Weijuan,Huang;Lei,Yang;Dayan,Wang;Yuelong,Shu
A/shenzhen/2019-14144/2018	Shenzhen	2018-May-28	EPI_ISL_344298	6B.1	WHO Chinese National Influenza Center	WHO Chinese National Influenza Center	Xiaoxu,Zeng;Xiyan,Li;Weijuan,Huang;Lei,Yang;Dayan,Wang;Yuelong,Shu
A/shenzhen/2019-14143/2018	Shenzhen	2018-Apr-16	EPI_ISL_344297	6B.1	WHO Chinese National Influenza Center	WHO Chinese National Influenza Center	Xiaoxu,Zeng;Xiyan,Li;Weijuan,Huang;Lei,Yang;Dayan,Wang;Yuelong,Shu
A/shenzhen/2019-14142/2018	Shenzhen	2018-Mar-26	EPI_ISL_344296	6B.1	WHO Chinese National Influenza Center	WHO Chinese National Influenza Center	Xiaoxu,Zeng;Xiyan,Li;Weijuan,Huang;Lei,Yang;Dayan,Wang;Yuelong,Shu
A/shenzhen/2019-14141/2018	Shenzhen	2018-Mar-07	EPI_ISL_344295	6B.1	WHO Chinese National Influenza Center	WHO Chinese National Influenza Center	Xiaoxu,Zeng;Xiyan,Li;Weijuan,Huang;Lei,Yang;Dayan,Wang;Yuelong,Shu
A/shenzhen/2019-14139/2018	Shenzhen	2018-Feb-05	EPI_ISL_344294	6B.1	WHO Chinese National Influenza Center	WHO Chinese National Influenza Center	Xiaoxu,Zeng;Xiyan,Li;Weijuan,Huang;Lei,Yang;Dayan,Wang;Yuelong,Shu
A/shenzhen/2019-14138/2018	Shenzhen	2018-Jan-29	EPI_ISL_344293	6B.1	WHO Chinese National Influenza Center	WHO Chinese National Influenza Center	Xiaoxu,Zeng;Xiyan,Li;Weijuan,Huang;Lei,Yang;Dayan,Wang;Yuelong,Shu
A/shenzhen/2019-14137/2018	Shenzhen	2018-Jan-08	EPI_ISL_344292	6B.1	WHO Chinese National Influenza Center	WHO Chinese National Influenza Center	Xiaoxu,Zeng;Xiyan,Li;Weijuan,Huang;Lei,Yang;Dayan,Wang;Yuelong,Shu
A/YOKOHAMA/99/2018	YOKOHAMA	2018-Sep-22	EPI_ISL_344290	6B.1	WHO Chinese National Influenza Center	WHO Chinese National Influenza Center	Xiaoxu,Zeng;Xiyan,Li;Weijuan,Huang;Lei,Yang;Dayan,Wang;Yuelong,Shu
A/Qinghai-Chengzhong/SWL2831/2018	Qinghai	2018-Dec-24	EPI_ISL_344289	6B.1A.2	WHO Chinese National Influenza Center	WHO Chinese National Influenza Center	Xiaoxu,Zeng;Xiyan,Li;Weijuan,Huang;Lei,Yang;Dayan,Wang;Yuelong,Shu
A/Qinghai-Chengdong/SWL11051/2018	Qinghai	2018-Dec-10	EPI_ISL_344288	6B.1A.2	WHO Chinese National Influenza Center	WHO Chinese National Influenza Center	Xiaoxu,Zeng;Xiyan,Li;Weijuan,Huang;Lei,Yang;Dayan,Wang;Yuelong,Shu
A/Guizhou-Qixinguan/1104/2019	Guizhou	2019-Feb-08	EPI_ISL_344279	6B.1	WHO Chinese National Influenza Center	WHO Chinese National Influenza Center	Xiaoxu,Zeng;Xiyan,Li;Weijuan,Huang;Lei,Yang;Dayan,Wang;Yuelong,Shu
A/Gansu-Xifeng/1143/2019	Gansu	2019-Feb-18	EPI_ISL_344257	6B.1	WHO Chinese National Influenza Center	WHO Chinese National Influenza Center	Xiaoxu,Zeng;Xiyan,Li;Weijuan,Huang;Lei,Yang;Dayan,Wang;Yuelong,Shu
A/Xinjiang-Kelamayi/1142/2019	Xinjiang	2019-Feb-13	EPI_ISL_344253	6B.1	WHO Chinese National Influenza Center	WHO Chinese National Influenza Center	Xiaoxu,Zeng;Xiyan,Li;Weijuan,Huang;Lei,Yang;Dayan,Wang;Yuelong,Shu
A/Zhejiang-Yiwu/SWL11005/2018	Zhejiang	2018-Dec-17	EPI_ISL_336923	6C	WHO Chinese National Influenza Center	WHO Chinese National Influenza Center	Xiaoxu,Zeng;Xiyan,Li;Weijuan,Huang;Lei,Yang;Dayan,Wang;Yuelong,Shu
A/Qinghai-Delingha/SWL1574/2018	Qinghai	2018-Dec-16	EPI_ISL_336922	6B.1	WHO Chinese National Influenza Center	WHO Chinese National Influenza Center	Xiaoxu,Zeng;Xiyan,Li;Weijuan,Huang;Lei,Yang;Dayan,Wang;Yuelong,Shu
A/Yunnan-Gucheng/SWL1938/2018	Yunnan	2018-Nov-19	EPI_ISL_336921	6B.1	WHO Chinese National Influenza Center	WHO Chinese National Influenza Center	Xiaoxu,Zeng;Xiyan,Li;Weijuan,Huang;Lei,Yang;Dayan,Wang;Yuelong,Shu
A/Sichuan-Wenjiang/SWL2222/2018	Sichuan	2018-Nov-27	EPI_ISL_336920	6B.1	WHO Chinese National Influenza Center	WHO Chinese National Influenza Center	Xiaoxu,Zeng;Xiyan,Li;Weijuan,Huang;Lei,Yang;Dayan,Wang;Yuelong,Shu
A/Guangxi-Fusui/SWL526/2018	Guangxi	2018-Nov-19	EPI_ISL_336919	6B.1	WHO Chinese National Influenza Center	WHO Chinese National Influenza Center	Xiaoxu,Zeng;Xiyan,Li;Weijuan,Huang;Lei,Yang;Dayan,Wang;Yuelong,Shu
A/Qinghai-Chengdong/SWL11193/2018	Qinghai	2018-Dec-23	EPI_ISL_336918	6B.1	WHO Chinese National Influenza Center	WHO Chinese National Influenza Center	Xiaoxu,Zeng;Xiyan,Li;Weijuan,Huang;Lei,Yang;Dayan,Wang;Yuelong,Shu
A/Qinghai-Haiyan/SWL1482/2018	Qinghai	2018-Dec-24	EPI_ISL_336917	6B.1	WHO Chinese National Influenza Center	WHO Chinese National Influenza Center	Xiaoxu,Zeng;Xiyan,Li;Weijuan,Huang;Lei,Yang;Dayan,Wang;Yuelong,Shu
A/Guangdong-Yingde/SWL346/2018	Guangdong	2018-Dec-17	EPI_ISL_336916	6B.1	WHO Chinese National Influenza Center	WHO Chinese National Influenza Center	Xiaoxu,Zeng;Xiyan,Li;Weijuan,Huang;Lei,Yang;Dayan,Wang;Yuelong,Shu
A/Guangdong-Qingcheng/SWL11054/2018	Guangdong	2018-Dec-17	EPI_ISL_336915	6B.1	WHO Chinese National Influenza Center	WHO Chinese National Influenza Center	Xiaoxu,Zeng;Xiyan,Li;Weijuan,Huang;Lei,Yang;Dayan,Wang;Yuelong,Shu
A/Guangdong-Meixian/SWL326/2018	Guangdong	2018-Dec-07	EPI_ISL_336914	6B.1	WHO Chinese National Influenza Center	WHO Chinese National Influenza Center	Xiaoxu,Zeng;Xiyan,Li;Weijuan,Huang;Lei,Yang;Dayan,Wang;Yuelong,Shu
A/Neimenggu-Linhe/SWL1582/2018	Neimenggu	2018-Dec-14	EPI_ISL_336913	6B.1	WHO Chinese National Influenza Center	WHO Chinese National Influenza Center	Xiaoxu,Zeng;Xiyan,Li;Weijuan,Huang;Lei,Yang;Dayan,Wang;Yuelong,Shu
A/Guangdong-Dapengxin/SWL340/2018	Guangdong	2018-Dec-10	EPI_ISL_336912	6B.1	WHO Chinese National Influenza Center	WHO Chinese National Influenza Center	Xiaoxu,Zeng;Xiyan,Li;Weijuan,Huang;Lei,Yang;Dayan,Wang;Yuelong,Shu
A/Guangdong-Duanzhou/SWL11065/2018	Guangdong	2018-Dec-11	EPI_ISL_336911	6B.1	WHO Chinese National Influenza Center	WHO Chinese National Influenza Center	Xiaoxu,Zeng;Xiyan,Li;Weijuan,Huang;Lei,Yang;Dayan,Wang;Yuelong,Shu
A/Guangdong-Zhongshan/SWL11197/2018	Guangdong	2018-Dec-12	EPI_ISL_336910	6B.1	WHO Chinese National Influenza Center	WHO Chinese National Influenza Center	Xiaoxu,Zeng;Xiyan,Li;Weijuan,Huang;Lei,Yang;Dayan,Wang;Yuelong,Shu
A/Zhejiang-Kecheng/SWL11040/2018	Zhejiang	2018-Dec-17	EPI_ISL_336909	6B.1	WHO Chinese National Influenza Center	WHO Chinese National Influenza Center	Xiaoxu,Zeng;Xiyan,Li;Weijuan,Huang;Lei,Yang;Dayan,Wang;Yuelong,Shu
A/Neimenggu-Donghe/SWL1514/2018	Neimenggu	2018-Nov-12	EPI_ISL_336908	6B.1	WHO Chinese National Influenza Center	WHO Chinese National Influenza Center	Xiaoxu,Zeng;Xiyan,Li;Weijuan,Huang;Lei,Yang;Dayan,Wang;Yuelong,Shu
A/Zhejiang-Shangcheng/SWL11021/2018	Zhejiang	2018-Dec-18	EPI_ISL_336907	6B.1	WHO Chinese National Influenza Center	WHO Chinese National Influenza Center	Xiaoxu,Zeng;Xiyan,Li;Weijuan,Huang;Lei,Yang;Dayan,Wang;Yuelong,Shu
A/Fujian-Changting/SWL36/2018	Fujian	2018-Dec-18	EPI_ISL_336906	6B.1	WHO Chinese National Influenza Center	WHO Chinese National Influenza Center	Xiaoxu,Zeng;Xiyan,Li;Weijuan,Huang;Lei,Yang;Dayan,Wang;Yuelong,Shu
A/Neimenggu-Alashanzuoqi/SWL1597/2018	Neimenggu	2018-Dec-20	EPI_ISL_336905	6B.1	WHO Chinese National Influenza Center	WHO Chinese National Influenza Center	Xiaoxu,Zeng;Xiyan,Li;Weijuan,Huang;Lei,Yang;Dayan,Wang;Yuelong,Shu
A/Fujian-Yongtai/SWL32/2018	Fujian	2018-Dec-15	EPI_ISL_336904	6B.1	WHO Chinese National Influenza Center	WHO Chinese National Influenza Center	Xiaoxu,Zeng;Xiyan,Li;Weijuan,Huang;Lei,Yang;Dayan,Wang;Yuelong,Shu
A/Yunnan-Simao/SWL1937/2018	Yunnan	2018-Nov-19	EPI_ISL_336903	6B.1	WHO Chinese National Influenza Center	WHO Chinese National Influenza Center	Xiaoxu,Zeng;Xiyan,Li;Weijuan,Huang;Lei,Yang;Dayan,Wang;Yuelong,Shu
A/Jiangsu-Qinhuai/SWL11010/2018	Jiangsu	2018-Dec-12	EPI_ISL_336902	6B.1	WHO Chinese National Influenza Center	WHO Chinese National Influenza Center	Xiaoxu,Zeng;Xiyan,Li;Weijuan,Huang;Lei,Yang;Dayan,Wang;Yuelong,Shu
A/Anhui-Tianjiaan/SWL1885/2018	Anhui	2018-Dec-17	EPI_ISL_336901	6B.1	WHO Chinese National Influenza Center	WHO Chinese National Influenza Center	Xiaoxu,Zeng;Xiyan,Li;Weijuan,Huang;Lei,Yang;Dayan,Wang;Yuelong,Shu
A/Tianjin-Jinnan/SWL1638/2018	Tianjin	2018-Dec-04	EPI_ISL_336900	6B.1	WHO Chinese National Influenza Center	WHO Chinese National Influenza Center	Xiaoxu,Zeng;Xiyan,Li;Weijuan,Huang;Lei,Yang;Dayan,Wang;Yuelong,Shu
A/Tianjin-Binhaixin/SWL1627/2018	Tianjin	2018-Dec-17	EPI_ISL_336899	6B.1	WHO Chinese National Influenza Center	WHO Chinese National Influenza Center	Xiaoxu,Zeng;Xiyan,Li;Weijuan,Huang;Lei,Yang;Dayan,Wang;Yuelong,Shu
A/tianjinHebei/SWL1696/2018	tianjinHebei	2018-Dec-10	EPI_ISL_336898	6B.1	WHO Chinese National Influenza Center	WHO Chinese National Influenza Center	Xiaoxu,Zeng;Xiyan,Li;Weijuan,Huang;Lei,Yang;Dayan,Wang;Yuelong,Shu
A/Shaanxi-Beilin/SWL1543/2018	Shaanxi	2018-Nov-27	EPI_ISL_336897	6B.1	WHO Chinese National Influenza Center	WHO Chinese National Influenza Center	Xiaoxu,Zeng;Xiyan,Li;Weijuan,Huang;Lei,Yang;Dayan,Wang;Yuelong,Shu
A/Anhui-Yian/SWL1863/2018	Anhui	2018-Nov-27	EPI_ISL_336896	6B.1	WHO Chinese National Influenza Center	WHO Chinese National Influenza Center	Xiaoxu,Zeng;Xiyan,Li;Weijuan,Huang;Lei,Yang;Dayan,Wang;Yuelong,Shu
A/Anhui-Yaohai/SWL1970/2018	Anhui	2018-Dec-03	EPI_ISL_336895	6B.1	WHO Chinese National Influenza Center	WHO Chinese National Influenza Center	Xiaoxu,Zeng;Xiyan,Li;Weijuan,Huang;Lei,Yang;Dayan,Wang;Yuelong,Shu
A/Guangdong/GLW/2018	Guangdong	2018-Dec-29	EPI_ISL_335963	6B.1	State Key Laboratory of Reipiratory Disease (Guangzhou Medical University)	Guangzhou Institute of Respiratory Diseases (GIRD)	Wenjun Song,PhD; Sihua Pan,MSc; Zengxian Lin,BSc; Zhiqi Zeng,MSc; Yutao Wang, PhD; Wenda Guan,PhD; Zifeng Yang,PhD; Honglin Chen,PhD; Xinhua Wang,MD
A/HK/1057/2018	Hong Hong	2018-Jun-06	EPI_ISL_319861	6B.1	Hong Kong Department of Health	Hong Kong Department of Health	Mak,G.C.; Lo,J.Y.C.
A/HK/1204/2018	Hong Hong	2018-Jun-29	EPI_ISL_319860	6B.1	Hong Kong Department of Health	Hong Kong Department of Health	Mak,G.C.; Lo,J.Y.C.
A/HK/1155/2018	Hong Hong	2018-Jun-28	EPI_ISL_319859	6B.1	Hong Kong Department of Health	Hong Kong Department of Health	Mak,G.C.; Lo,J.Y.C.
A/HK/1140/2018	Hong Hong	2018-Jun-17	EPI_ISL_319858	6B.1	Hong Kong Department of Health	Hong Kong Department of Health	Mak,G.C.; Lo,J.Y.C.
A/HK/1121/2018	Hong Hong	2018-Jun-18	EPI_ISL_319857	6B.1	Hong Kong Department of Health	Hong Kong Department of Health	Mak,G.C.; Lo,J.Y.C.
A/HK/1116/2018	Hong Hong	2018-Jun-17	EPI_ISL_319856	6B.1	Hong Kong Department of Health	Hong Kong Department of Health	Mak,G.C.; Lo,J.Y.C.
A/HK/1094/2018	Hong Hong	2018-Jun-11	EPI_ISL_319855	6B.1	Hong Kong Department of Health	Hong Kong Department of Health	Mak,G.C.; Lo,J.Y.C.
A/HK/1092/2018	Hong Hong	2018-Jun-12	EPI_ISL_319854	6B.1	Hong Kong Department of Health	Hong Kong Department of Health	Mak,G.C.; Lo,J.Y.C.
A/HK/1107/2018	Hong Hong	2018-Jun-11	EPI_ISL_319853	6B.1	Hong Kong Department of Health	Hong Kong Department of Health	Mak,G.C.; Lo,J.Y.C.
A/HK/1066/2018	Hong Hong	2018-Jun-07	EPI_ISL_319852	6B.1	Hong Kong Department of Health	Hong Kong Department of Health	Mak,G.C.; Lo,J.Y.C.
A/HK/1055/2018	Hong Hong	2018-Jun-05	EPI_ISL_319851	6B.1	Hong Kong Department of Health	Hong Kong Department of Health	Mak,G.C.; Lo,J.Y.C.
A/HK/1026/2018	Hong Hong	2018-May-31	EPI_ISL_319850	6B.1	Hong Kong Department of Health	Hong Kong Department of Health	Mak,G.C.; Lo,J.Y.C.
A/HK/1021/2018	Hong Hong	2018-Jun-01	EPI_ISL_319849	6B.1	Hong Kong Department of Health	Hong Kong Department of Health	Mak,G.C.; Lo,J.Y.C.
A/Hong Kong/1057/2018	Hong Hong	2018-Jun-06	EPI_ISL_319765	6B.1	Government Virus Unit	Centers for Disease Control and Prevention
A/Hong Kong/1096/2018	Hong Hong	2018-Jun-12	EPI_ISL_319764	6B.1	Government Virus Unit	Centers for Disease Control and Prevention
A/Hong Kong/1098/2018	Hong Hong	2018-Jun-13	EPI_ISL_319763	6B.1	Government Virus Unit	Centers for Disease Control and Prevention
A/Hong Kong/1102/2018	Hong Hong	2018-Jun-13	EPI_ISL_319762	6B.1	Government Virus Unit	Centers for Disease Control and Prevention
A/Hong Kong/1103/2018	Hong Hong	2018-Jun-14	EPI_ISL_319761	6B.1	Government Virus Unit	Centers for Disease Control and Prevention
A/Hong Kong/1104/2018	Hong Hong	2018-Jun-13	EPI_ISL_319760	6B.1	Government Virus Unit	Centers for Disease Control and Prevention
A/Hong Kong/1105/2018	Hong Hong	2018-Jun-13	EPI_ISL_319759	6B.1	Government Virus Unit	Centers for Disease Control and Prevention
A/Hong Kong/1107/2018	Hong Hong	2018-Jun-11	EPI_ISL_319758	6B.1	Government Virus Unit	Centers for Disease Control and Prevention
A/Hong Kong/1108/2018	Hong Hong	2018-Jun-11	EPI_ISL_319757	6B.1	Government Virus Unit	Centers for Disease Control and Prevention
A/Hong Kong/1109/2018	Hong Hong	2018-Jun-11	EPI_ISL_319756	6B.1	Government Virus Unit	Centers for Disease Control and Prevention
A/Hong Kong/1124/2018	Hong Hong	2018-Jun-17	EPI_ISL_319755	6B.1	Government Virus Unit	Centers for Disease Control and Prevention
A/Hong Kong/1125/2018	Hong Hong	2018-Jun-18	EPI_ISL_319754	6B.1	Government Virus Unit	Centers for Disease Control and Prevention
A/Hong Kong/1126/2018	Hong Hong	2018-Jun-16	EPI_ISL_319753	6B.1	Government Virus Unit	Centers for Disease Control and Prevention
A/Hong Kong/1127/2018	Hong Hong	2018-Jun-20	EPI_ISL_319752	6B.1	Government Virus Unit	Centers for Disease Control and Prevention
A/Hong Kong/1128/2018	Hong Hong	2018-Jun-19	EPI_ISL_319751	6B.1	Government Virus Unit	Centers for Disease Control and Prevention
A/Hong Kong/4987/2017	Hong Hong	2017-Dec-15	EPI_ISL_304301	6B.1	Government Virus Unit	Centers for Disease Control and Prevention
A/Hong Kong/4997/2017	Hong Hong	2017-Dec-12	EPI_ISL_304284	6B.1	Government Virus Unit	Centers for Disease Control and Prevention
A/Hong Kong/4975/2017	Hong Hong	2017-Dec-10	EPI_ISL_303177	6B.1	Government Virus Unit	Centers for Disease Control and Prevention
A/Hong Kong/4978/2017	Hong Hong	2017-Dec-10	EPI_ISL_303176	6B.1	Government Virus Unit	Centers for Disease Control and Prevention
A/Hong Kong/4974/2017	Hong Hong	2017-Dec-09	EPI_ISL_303163	6B.1	Government Virus Unit	Centers for Disease Control and Prevention
A/Macao/611376/2016	Macao	2016-Apr-05	EPI_ISL_278749	6B.1	WHO Chinese National Influenza Center	WHO Chinese National Influenza Center	Xiaoxu,Zeng;Xiyan,Li;Weijuan,Huang;Lei,Yang;Dayan,Wang;Yuelong,Shu
A/Macao/611368/2016	Macao	2016-Apr-01	EPI_ISL_278748	6B.2	WHO Chinese National Influenza Center	WHO Chinese National Influenza Center	Xiaoxu,Zeng;Xiyan,Li;Weijuan,Huang;Lei,Yang;Dayan,Wang;Yuelong,Shu
A/Macao/613501/2016	Macao	2016-Sep-05	EPI_ISL_278747	6B.1	WHO Chinese National Influenza Center	WHO Chinese National Influenza Center	Xiaoxu,Zeng;Xiyan,Li;Weijuan,Huang;Lei,Yang;Dayan,Wang;Yuelong,Shu
A/Macao/610818/2016	Macao	2016-Mar-07	EPI_ISL_278746	6B.1	WHO Chinese National Influenza Center	WHO Chinese National Influenza Center	Xiaoxu,Zeng;Xiyan,Li;Weijuan,Huang;Lei,Yang;Dayan,Wang;Yuelong,Shu
A/Macao/610700/2016	Macao	2016-Mar-01	EPI_ISL_278745	6B.1	WHO Chinese National Influenza Center	WHO Chinese National Influenza Center	Xiaoxu,Zeng;Xiyan,Li;Weijuan,Huang;Lei,Yang;Dayan,Wang;Yuelong,Shu
A/Macao/611440/2016	Macao	2016-Apr-07	EPI_ISL_278744	6B.1	WHO Chinese National Influenza Center	WHO Chinese National Influenza Center	Xiaoxu,Zeng;Xiyan,Li;Weijuan,Huang;Lei,Yang;Dayan,Wang;Yuelong,Shu
A/Macao/610751/2016	Macao	2016-Mar-07	EPI_ISL_278743	6B.2	WHO Chinese National Influenza Center	WHO Chinese National Influenza Center	Xiaoxu,Zeng;Xiyan,Li;Weijuan,Huang;Lei,Yang;Dayan,Wang;Yuelong,Shu
A/Macao/611492/2016	Macao	2016-Apr-11	EPI_ISL_278742	6B.2	WHO Chinese National Influenza Center	WHO Chinese National Influenza Center	Xiaoxu,Zeng;Xiyan,Li;Weijuan,Huang;Lei,Yang;Dayan,Wang;Yuelong,Shu
A/Macao/611559/2016	Macao	2016-Apr-13	EPI_ISL_278741	6B.1	WHO Chinese National Influenza Center	WHO Chinese National Influenza Center	Xiaoxu,Zeng;Xiyan,Li;Weijuan,Huang;Lei,Yang;Dayan,Wang;Yuelong,Shu
A/Macao/611786/2016	Macao	2016-Apr-25	EPI_ISL_278740	6B.1	WHO Chinese National Influenza Center	WHO Chinese National Influenza Center	Xiaoxu,Zeng;Xiyan,Li;Weijuan,Huang;Lei,Yang;Dayan,Wang;Yuelong,Shu
A/Macao/611127/2016	Macao	2016-Mar-21	EPI_ISL_278739	6B.1	WHO Chinese National Influenza Center	WHO Chinese National Influenza Center	Xiaoxu,Zeng;Xiyan,Li;Weijuan,Huang;Lei,Yang;Dayan,Wang;Yuelong,Shu
A/Macao/612016/2016	Macao	2016-May-09	EPI_ISL_278738	6B.1	WHO Chinese National Influenza Center	WHO Chinese National Influenza Center	Xiaoxu,Zeng;Xiyan,Li;Weijuan,Huang;Lei,Yang;Dayan,Wang;Yuelong,Shu
A/Macao/611131/2016	Macao	2016-Mar-22	EPI_ISL_278737	6B.1	WHO Chinese National Influenza Center	WHO Chinese National Influenza Center	Xiaoxu,Zeng;Xiyan,Li;Weijuan,Huang;Lei,Yang;Dayan,Wang;Yuelong,Shu
A/Macao/611211/2016	Macao	2016-Mar-29	EPI_ISL_278736	6B.1	WHO Chinese National Influenza Center	WHO Chinese National Influenza Center	Xiaoxu,Zeng;Xiyan,Li;Weijuan,Huang;Lei,Yang;Dayan,Wang;Yuelong,Shu
A/Macao/612834/2016	Macao	2016-Jun-29	EPI_ISL_278735	6B.1	WHO Chinese National Influenza Center	WHO Chinese National Influenza Center	Xiaoxu,Zeng;Xiyan,Li;Weijuan,Huang;Lei,Yang;Dayan,Wang;Yuelong,Shu
A/Macao/611299/2016	Macao	2016-Mar-30	EPI_ISL_278734	6B.1	WHO Chinese National Influenza Center	WHO Chinese National Influenza Center	Xiaoxu,Zeng;Xiyan,Li;Weijuan,Huang;Lei,Yang;Dayan,Wang;Yuelong,Shu
A/Hubei-Jiangan/SWL1496/2017	Hubei	2017-Jun-19	EPI_ISL_278691	6B.1	WHO Chinese National Influenza Center	WHO Chinese National Influenza Center	Xiaoxu,Zeng;Xiyan,Li;Weijuan,Huang;Lei,Yang;Dayan,Wang;Yuelong,Shu
A/Guizhou-Nanming/SWL11523/2017	Guizhou	2017-Jun-26	EPI_ISL_278690	6B.1	WHO Chinese National Influenza Center	WHO Chinese National Influenza Center	Xiaoxu,Zeng;Xiyan,Li;Weijuan,Huang;Lei,Yang;Dayan,Wang;Yuelong,Shu
A/Fujian-Tongan/SWL1341/2017	Fujian	2017-Apr-25	EPI_ISL_278689	6B.1	WHO Chinese National Influenza Center	WHO Chinese National Influenza Center	Xiaoxu,Zeng;Xiyan,Li;Weijuan,Huang;Lei,Yang;Dayan,Wang;Yuelong,Shu
A/Sichuan-Anyue/SWL77/2017	Sichuan	2017-Apr-19	EPI_ISL_278688	6B.1	WHO Chinese National Influenza Center	WHO Chinese National Influenza Center	Xiaoxu,Zeng;Xiyan,Li;Weijuan,Huang;Lei,Yang;Dayan,Wang;Yuelong,Shu
A/Anhui-Yaohai/SWL1463/2017	Anhui	2017-Jun-05	EPI_ISL_278687	6B.1	WHO Chinese National Influenza Center	WHO Chinese National Influenza Center	Xiaoxu,Zeng;Xiyan,Li;Weijuan,Huang;Lei,Yang;Dayan,Wang;Yuelong,Shu
A/Shanghai-Fengxian/SWL1551/2017	Shanghai	2017-Jun-16	EPI_ISL_278686	6B.1	WHO Chinese National Influenza Center	WHO Chinese National Influenza Center	Xiaoxu,Zeng;Xiyan,Li;Weijuan,Huang;Lei,Yang;Dayan,Wang;Yuelong,Shu
A/Fujian-Gulou/SWL11275/2017	Fujian	2017-Jun-06	EPI_ISL_278685	6B.1	WHO Chinese National Influenza Center	WHO Chinese National Influenza Center	Xiaoxu,Zeng;Xiyan,Li;Weijuan,Huang;Lei,Yang;Dayan,Wang;Yuelong,Shu
A/Sichuan-Dongxin/SWL1705/2017	Sichuan	2017-Jun-03	EPI_ISL_278684	6B.1	WHO Chinese National Influenza Center	WHO Chinese National Influenza Center	Xiaoxu,Zeng;Xiyan,Li;Weijuan,Huang;Lei,Yang;Dayan,Wang;Yuelong,Shu
A/Jiangxi-Jizhou/SWL1501/2017	Jiangxi	2017-Jun-20	EPI_ISL_278683	6B.1	WHO Chinese National Influenza Center	WHO Chinese National Influenza Center	Xiaoxu,Zeng;Xiyan,Li;Weijuan,Huang;Lei,Yang;Dayan,Wang;Yuelong,Shu
A/Guangdong-Dongwanbendi/SWL1314/2017	Guangdong	2017-Apr-20	EPI_ISL_278682	6B.1	WHO Chinese National Influenza Center	WHO Chinese National Influenza Center	Xiaoxu,Zeng;Xiyan,Li;Weijuan,Huang;Lei,Yang;Dayan,Wang;Yuelong,Shu
A/Guangxi-Qingxiu/SWL1465/2017	Guangxi	2017-Jun-13	EPI_ISL_278681	6B.1	WHO Chinese National Influenza Center	WHO Chinese National Influenza Center	Xiaoxu,Zeng;Xiyan,Li;Weijuan,Huang;Lei,Yang;Dayan,Wang;Yuelong,Shu
A/Yunnan-Chuxiong/SWL1496/2017	Yunnan	2017-Jun-05	EPI_ISL_278680	6B.1	WHO Chinese National Influenza Center	WHO Chinese National Influenza Center	Xiaoxu,Zeng;Xiyan,Li;Weijuan,Huang;Lei,Yang;Dayan,Wang;Yuelong,Shu
A/Sichuan-Dongqu/SWL11082/2017	Sichuan	2017-Jun-26	EPI_ISL_278679	6B.1	WHO Chinese National Influenza Center	WHO Chinese National Influenza Center	Xiaoxu,Zeng;Xiyan,Li;Weijuan,Huang;Lei,Yang;Dayan,Wang;Yuelong,Shu
A/Guangdong-Pengjiang/SWL1518/2017	Guangdong	2017-Jun-05	EPI_ISL_278678	6B.1	WHO Chinese National Influenza Center	WHO Chinese National Influenza Center	Xiaoxu,Zeng;Xiyan,Li;Weijuan,Huang;Lei,Yang;Dayan,Wang;Yuelong,Shu
A/Yunnan-Maoshi/SWL1328/2017	Yunnan	2017-Aug-01	EPI_ISL_278561	6B.1	WHO Chinese National Influenza Center	WHO Chinese National Influenza Center	Xiaoxu,Zeng;Xiyan,Li;Weijuan,Huang;Lei,Yang;Dayan,Wang;Yuelong,Shu
A/Hunan-Kaifu/SWL1624/2017	Hunan	2017-Aug-07	EPI_ISL_278560	6B.1	WHO Chinese National Influenza Center	WHO Chinese National Influenza Center	Xiaoxu,Zeng;Xiyan,Li;Weijuan,Huang;Lei,Yang;Dayan,Wang;Yuelong,Shu
A/Guangxi-Xinbin/SWL1477/2017	Guangxi	2017-Jun-12	EPI_ISL_278559	6B.1	WHO Chinese National Influenza Center	WHO Chinese National Influenza Center	Xiaoxu,Zeng;Xiyan,Li;Weijuan,Huang;Lei,Yang;Dayan,Wang;Yuelong,Shu
A/Hubei-Xiling/SWL1315/2017	Hubei	2017-Aug-02	EPI_ISL_278558	6B.1	WHO Chinese National Influenza Center	WHO Chinese National Influenza Center	Xiaoxu,Zeng;Xiyan,Li;Weijuan,Huang;Lei,Yang;Dayan,Wang;Yuelong,Shu
A/Guangxi-Jiangzhou/SWL1632/2017	Guangxi	2017-Aug-04	EPI_ISL_278557	6B.1	WHO Chinese National Influenza Center	WHO Chinese National Influenza Center	Xiaoxu,Zeng;Xiyan,Li;Weijuan,Huang;Lei,Yang;Dayan,Wang;Yuelong,Shu
A/Sichuan-Qingyang/SWL11275/2017	Sichuan	2017-Aug-06	EPI_ISL_278556	6B.1	WHO Chinese National Influenza Center	WHO Chinese National Influenza Center	Xiaoxu,Zeng;Xiyan,Li;Weijuan,Huang;Lei,Yang;Dayan,Wang;Yuelong,Shu
A/Shanghai-Hongkou/SWL1628/2017	Shanghai	2017-Aug-02	EPI_ISL_278555	6B.1	WHO Chinese National Influenza Center	WHO Chinese National Influenza Center	Xiaoxu,Zeng;Xiyan,Li;Weijuan,Huang;Lei,Yang;Dayan,Wang;Yuelong,Shu
A/Yunnan-Mengzi/SWL1664/2017	Yunnan	2017-Aug-01	EPI_ISL_278554	6B.1	WHO Chinese National Influenza Center	WHO Chinese National Influenza Center	Xiaoxu,Zeng;Xiyan,Li;Weijuan,Huang;Lei,Yang;Dayan,Wang;Yuelong,Shu
A/Guangdong-Jiangcheng/SWL1609/2017	Guangdong	2017-Aug-02	EPI_ISL_278553	6B.1	WHO Chinese National Influenza Center	WHO Chinese National Influenza Center	Xiaoxu,Zeng;Xiyan,Li;Weijuan,Huang;Lei,Yang;Dayan,Wang;Yuelong,Shu
A/Henan-Jiefang/SWL1132/2017	Henan	2017-Feb-15	EPI_ISL_270741	6B.1	WHO Chinese National Influenza Center	WHO Chinese National Influenza Center	Xiaoxu,Zeng;Xiyan,Li;Weijuan,Huang;Lei,Yang;Dayan,Wang;Yuelong,Shu
A/Hebei-Xinhua/SWL1106/2017	Hebei	2017-Feb-07	EPI_ISL_270740	6B.1	WHO Chinese National Influenza Center	WHO Chinese National Influenza Center	Xiaoxu,Zeng;Xiyan,Li;Weijuan,Huang;Lei,Yang;Dayan,Wang;Yuelong,Shu
A/Neimenggu-Huimin/SWL1201/2017	Neimenggu	2017-Mar-03	EPI_ISL_270736	6B.1	WHO Chinese National Influenza Center	WHO Chinese National Influenza Center	Xiaoxu,Zeng;Xiyan,Li;Weijuan,Huang;Lei,Yang;Dayan,Wang;Yuelong,Shu
A/Tianjin-Jinnan/SWL1128/2017	Tianjin	2017-Feb-07	EPI_ISL_270735	6B.1	WHO Chinese National Influenza Center	WHO Chinese National Influenza Center	Xiaoxu,Zeng;Xiyan,Li;Weijuan,Huang;Lei,Yang;Dayan,Wang;Yuelong,Shu
A/Liaoning-Zhenxin/SWL1114/2017	Liaoning	2017-Feb-08	EPI_ISL_270734	6B.1	WHO Chinese National Influenza Center	WHO Chinese National Influenza Center	Xiaoxu,Zeng;Xiyan,Li;Weijuan,Huang;Lei,Yang;Dayan,Wang;Yuelong,Shu
A/Beijing-Huairou/SWL1441/2017	Beijing	2017-Mar-01	EPI_ISL_270733	6B.1	WHO Chinese National Influenza Center	WHO Chinese National Influenza Center	Xiaoxu,Zeng;Xiyan,Li;Weijuan,Huang;Lei,Yang;Dayan,Wang;Yuelong,Shu
A/Liaoning-Guta/SWL1429/2017	Liaoning	2017-Mar-01	EPI_ISL_270732	6B.1	WHO Chinese National Influenza Center	WHO Chinese National Influenza Center	Xiaoxu,Zeng;Xiyan,Li;Weijuan,Huang;Lei,Yang;Dayan,Wang;Yuelong,Shu
A/Shaanxi-Hanbin/SWL1396/2017	Shaanxi	2017-Mar-07	EPI_ISL_270731	6B.1	WHO Chinese National Influenza Center	WHO Chinese National Influenza Center	Xiaoxu,Zeng;Xiyan,Li;Weijuan,Huang;Lei,Yang;Dayan,Wang;Yuelong,Shu
A/Shandong-Fushan/SWL1209/2017	Shandong	2017-Mar-07	EPI_ISL_270730	6B.1	WHO Chinese National Influenza Center	WHO Chinese National Influenza Center	Xiaoxu,Zeng;Xiyan,Li;Weijuan,Huang;Lei,Yang;Dayan,Wang;Yuelong,Shu
A/Hebei-Cixian/SWL1186/2017	Hebei	2017-Mar-02	EPI_ISL_270729	6B.1	WHO Chinese National Influenza Center	WHO Chinese National Influenza Center	Xiaoxu,Zeng;Xiyan,Li;Weijuan,Huang;Lei,Yang;Dayan,Wang;Yuelong,Shu
A/Zhejiang-Lucheng/SWL1217/2017	Zhejiang	2017-Mar-01	EPI_ISL_270728	6B.1	WHO Chinese National Influenza Center	WHO Chinese National Influenza Center	Xiaoxu,Zeng;Xiyan,Li;Weijuan,Huang;Lei,Yang;Dayan,Wang;Yuelong,Shu
A/Sichuan-Anyue/SWL1215/2017	Sichuan	2017-Mar-05	EPI_ISL_270727	6B.1	WHO Chinese National Influenza Center	WHO Chinese National Influenza Center	Xiaoxu,Zeng;Xiyan,Li;Weijuan,Huang;Lei,Yang;Dayan,Wang;Yuelong,Shu
A/Gansu-Chengguan/SWL1429/2017	Gansu	2017-Mar-11	EPI_ISL_270726	6B.1	WHO Chinese National Influenza Center	WHO Chinese National Influenza Center	Xiaoxu,Zeng;Xiyan,Li;Weijuan,Huang;Lei,Yang;Dayan,Wang;Yuelong,Shu
A/Chongqing-Yuzhong/SWL38/2017	Chongqing	2017-Mar-21	EPI_ISL_270725	6B.1	WHO Chinese National Influenza Center	WHO Chinese National Influenza Center	Xiaoxu,Zeng;Xiyan,Li;Weijuan,Huang;Lei,Yang;Dayan,Wang;Yuelong,Shu
A/Henan-Luolong/SWL1268/2017	Henan	2017-Apr-03	EPI_ISL_270695	6B.1	WHO Chinese National Influenza Center	WHO Chinese National Influenza Center	Xiaoxu,Zeng;Xiyan,Li;Weijuan,Huang;Lei,Yang;Dayan,Wang;Yuelong,Shu
A/Guizhou-Qingzhen/SWL1331/2017	Guizhou	2017-Apr-24	EPI_ISL_270694	6B.1	WHO Chinese National Influenza Center	WHO Chinese National Influenza Center	Xiaoxu,Zeng;Xiyan,Li;Weijuan,Huang;Lei,Yang;Dayan,Wang;Yuelong,Shu
A/Beijing-Xicheng/SWL1665/2017	Beijing	2017-Mar-20	EPI_ISL_270693	6B.1	WHO Chinese National Influenza Center	WHO Chinese National Influenza Center	Xiaoxu,Zeng;Xiyan,Li;Weijuan,Huang;Lei,Yang;Dayan,Wang;Yuelong,Shu
A/Guizhou-Qingzhen/SWL1331/2017	Guizhou	2017-Apr-24	EPI_ISL_270692	6B.1	WHO Chinese National Influenza Center	WHO Chinese National Influenza Center	Xiaoxu,Zeng;Xiyan,Li;Weijuan,Huang;Lei,Yang;Dayan,Wang;Yuelong,Shu
A/Beijing-Huairou/SWL1660/2017	Beijing	2017-Mar-30	EPI_ISL_270691	6B.1	WHO Chinese National Influenza Center	WHO Chinese National Influenza Center	Xiaoxu,Zeng;Xiyan,Li;Weijuan,Huang;Lei,Yang;Dayan,Wang;Yuelong,Shu
A/Fujian-Licheng/SWL1165/2017	Fujian	2017-Feb-27	EPI_ISL_270686	6B.1	WHO Chinese National Influenza Center	WHO Chinese National Influenza Center	Xiaoxu,Zeng;Xiyan,Li;Weijuan,Huang;Lei,Yang;Dayan,Wang;Yuelong,Shu
A/Shanghai-Xuhui/SWL1246/2017	Shanghai	2017-Mar-27	EPI_ISL_270685	6C	WHO Chinese National Influenza Center	WHO Chinese National Influenza Center	Xiaoxu,Zeng;Xiyan,Li;Weijuan,Huang;Lei,Yang;Dayan,Wang;Yuelong,Shu
A/Zhejiang-Kecheng/SWL1187/2017	Zhejiang	2017-Mar-04	EPI_ISL_270684	6B.1	WHO Chinese National Influenza Center	WHO Chinese National Influenza Center	Xiaoxu,Zeng;Xiyan,Li;Weijuan,Huang;Lei,Yang;Dayan,Wang;Yuelong,Shu
A/Guangdong-Maonan/SWL1187/2017	Guangdong	2017-Mar-07	EPI_ISL_270683	6B.1	WHO Chinese National Influenza Center	WHO Chinese National Influenza Center	Xiaoxu,Zeng;Xiyan,Li;Weijuan,Huang;Lei,Yang;Dayan,Wang;Yuelong,Shu
A/Fujian-Sanyuan/SWL2334/2017	Fujian	2017-Apr-24	EPI_ISL_270664	6B.1	WHO Chinese National Influenza Center	WHO Chinese National Influenza Center	Xiaoxu,Zeng;Xiyan,Li;Weijuan,Huang;Lei,Yang;Dayan,Wang;Yuelong,Shu
A/Jilin-Ningjiang/SWL1297/2017	Jilin	2017-Apr-13	EPI_ISL_270663	6B.1	WHO Chinese National Influenza Center	WHO Chinese National Influenza Center	Xiaoxu,Zeng;Xiyan,Li;Weijuan,Huang;Lei,Yang;Dayan,Wang;Yuelong,Shu
A/Heilongjiang-Jiguan/SWL1364/2017	Heilongjiang	2017-Apr-07	EPI_ISL_270662	6B.1	WHO Chinese National Influenza Center	WHO Chinese National Influenza Center	Xiaoxu,Zeng;Xiyan,Li;Weijuan,Huang;Lei,Yang;Dayan,Wang;Yuelong,Shu
A/Liaoning-Tiexi/SWL1276/2017	Liaoning	2017-Apr-12	EPI_ISL_270661	6B.1	WHO Chinese National Influenza Center	WHO Chinese National Influenza Center	Xiaoxu,Zeng;Xiyan,Li;Weijuan,Huang;Lei,Yang;Dayan,Wang;Yuelong,Shu
A/Heilongjiang-Yichun/SWL1527/2017	Heilongjiang	2017-Mar-28	EPI_ISL_270660	6B.1	WHO Chinese National Influenza Center	WHO Chinese National Influenza Center	Xiaoxu,Zeng;Xiyan,Li;Weijuan,Huang;Lei,Yang;Dayan,Wang;Yuelong,Shu
A/Henan-Hualong/SWL1247/2017	Henan	2017-Mar-21	EPI_ISL_270659	6B.1	WHO Chinese National Influenza Center	WHO Chinese National Influenza Center	Xiaoxu,Zeng;Xiyan,Li;Weijuan,Huang;Lei,Yang;Dayan,Wang;Yuelong,Shu
A/Chongqing-Yuzhong/SWL1453/2017	Chongqing	2017-Mar-20	EPI_ISL_270658	6B.1	WHO Chinese National Influenza Center	WHO Chinese National Influenza Center	Xiaoxu,Zeng;Xiyan,Li;Weijuan,Huang;Lei,Yang;Dayan,Wang;Yuelong,Shu
A/Guangdong-Dongwanbendi/SWL5155/2017	Guangdong	2017-May-02	EPI_ISL_270657	6B.1	WHO Chinese National Influenza Center	WHO Chinese National Influenza Center	Xiaoxu,Zeng;Xiyan,Li;Weijuan,Huang;Lei,Yang;Dayan,Wang;Yuelong,Shu
A/Sichuan-Longquanyi/SWL532/2017	Sichuan	2017-May-05	EPI_ISL_270656	6B.1	WHO Chinese National Influenza Center	WHO Chinese National Influenza Center	Xiaoxu,Zeng;Xiyan,Li;Weijuan,Huang;Lei,Yang;Dayan,Wang;Yuelong,Shu
A/Fujian-Licheng/SWL1347/2017	Fujian	2017-May-02	EPI_ISL_270655	6B.1	WHO Chinese National Influenza Center	WHO Chinese National Influenza Center	Xiaoxu,Zeng;Xiyan,Li;Weijuan,Huang;Lei,Yang;Dayan,Wang;Yuelong,Shu
A/Heilongjiang-Jianhua/SWL1249/2017	Heilongjiang	2017-Mar-29	EPI_ISL_270654	6B.1	WHO Chinese National Influenza Center	WHO Chinese National Influenza Center	Xiaoxu,Zeng;Xiyan,Li;Weijuan,Huang;Lei,Yang;Dayan,Wang;Yuelong,Shu
A/Guangdong-Zhongshan/SWL1326/2017	Guangdong	2017-Apr-11	EPI_ISL_270653	6B.1	WHO Chinese National Influenza Center	WHO Chinese National Influenza Center	Xiaoxu,Zeng;Xiyan,Li;Weijuan,Huang;Lei,Yang;Dayan,Wang;Yuelong,Shu
A/Guangdong-Chancheng/SWL1263/2017	Guangdong	2017-Mar-27	EPI_ISL_270652	6B.1	WHO Chinese National Influenza Center	WHO Chinese National Influenza Center	Xiaoxu,Zeng;Xiyan,Li;Weijuan,Huang;Lei,Yang;Dayan,Wang;Yuelong,Shu
A/Guangxi-Binyang/SWL33/2017	Guangxi	2017-Mar-24	EPI_ISL_270651	6B.1	WHO Chinese National Influenza Center	WHO Chinese National Influenza Center	Xiaoxu,Zeng;Xiyan,Li;Weijuan,Huang;Lei,Yang;Dayan,Wang;Yuelong,Shu
A/Hunan-Lengshuitan/SWL1764/2017	Hunan	2017-May-09	EPI_ISL_270650	6B.1	WHO Chinese National Influenza Center	WHO Chinese National Influenza Center	Xiaoxu,Zeng;Xiyan,Li;Weijuan,Huang;Lei,Yang;Dayan,Wang;Yuelong,Shu
A/Shanxi-Yaodou/SWL1575/2017	Shanxi	2017-Apr-04	EPI_ISL_270649	6B.1	WHO Chinese National Influenza Center	WHO Chinese National Influenza Center	Xiaoxu,Zeng;Xiyan,Li;Weijuan,Huang;Lei,Yang;Dayan,Wang;Yuelong,Shu
A/Yunnan-Anning/SWL1247/2017	Yunnan	2017-Apr-11	EPI_ISL_270648	6B.1	WHO Chinese National Influenza Center	WHO Chinese National Influenza Center	Xiaoxu,Zeng;Xiyan,Li;Weijuan,Huang;Lei,Yang;Dayan,Wang;Yuelong,Shu
A/Guangxi-Longan/SWL1310/2017	Guangxi	2017-Apr-17	EPI_ISL_270647	6B.1	WHO Chinese National Influenza Center	WHO Chinese National Influenza Center	Xiaoxu,Zeng;Xiyan,Li;Weijuan,Huang;Lei,Yang;Dayan,Wang;Yuelong,Shu
A/Beijing-Shunyi/SWL319/2017	Beijing	2017-Apr-17	EPI_ISL_270646	6B.1	WHO Chinese National Influenza Center	WHO Chinese National Influenza Center	Xiaoxu,Zeng;Xiyan,Li;Weijuan,Huang;Lei,Yang;Dayan,Wang;Yuelong,Shu
A/Jiangxi-Zhanggong/SWL1317/2017	Jiangxi	2017-Apr-17	EPI_ISL_270645	6B.1	WHO Chinese National Influenza Center	WHO Chinese National Influenza Center	Xiaoxu,Zeng;Xiyan,Li;Weijuan,Huang;Lei,Yang;Dayan,Wang;Yuelong,Shu
A/Shanxi-Yingze/SWL1341/2017	Shanxi	2017-Apr-03	EPI_ISL_270644	6B.1	WHO Chinese National Influenza Center	WHO Chinese National Influenza Center	Xiaoxu,Zeng;Xiyan,Li;Weijuan,Huang;Lei,Yang;Dayan,Wang;Yuelong,Shu
A/Chongqing-Wanzhou/SWL1397/2017	Chongqing	2017-Apr-20	EPI_ISL_270643	6B.1	WHO Chinese National Influenza Center	WHO Chinese National Influenza Center	Xiaoxu,Zeng;Xiyan,Li;Weijuan,Huang;Lei,Yang;Dayan,Wang;Yuelong,Shu
A/Sichuan-Qingyang/SWL1663/2017	Sichuan	2017-Apr-22	EPI_ISL_270642	6B.1	WHO Chinese National Influenza Center	WHO Chinese National Influenza Center	Xiaoxu,Zeng;Xiyan,Li;Weijuan,Huang;Lei,Yang;Dayan,Wang;Yuelong,Shu
A/Heilongjiang-Yichun/SWL1626/2017	Heilongjiang	2017-Apr-25	EPI_ISL_270641	6B.1	WHO Chinese National Influenza Center	WHO Chinese National Influenza Center	Xiaoxu,Zeng;Xiyan,Li;Weijuan,Huang;Lei,Yang;Dayan,Wang;Yuelong,Shu
A/Liaoning-Heping/SWL1297/2017	Liaoning	2017-Apr-21	EPI_ISL_270640	6B.1	WHO Chinese National Influenza Center	WHO Chinese National Influenza Center	Xiaoxu,Zeng;Xiyan,Li;Weijuan,Huang;Lei,Yang;Dayan,Wang;Yuelong,Shu
A/Hubei-Xiangcheng/SWL1326/2017	Hubei	2017-Apr-26	EPI_ISL_270639	6B.1	WHO Chinese National Influenza Center	WHO Chinese National Influenza Center	Xiaoxu,Zeng;Xiyan,Li;Weijuan,Huang;Lei,Yang;Dayan,Wang;Yuelong,Shu
A/Anhui-Langya/SWL1170/2017	Anhui	2017-May-02	EPI_ISL_270638	6B.1	WHO Chinese National Influenza Center	WHO Chinese National Influenza Center	Xiaoxu,Zeng;Xiyan,Li;Weijuan,Huang;Lei,Yang;Dayan,Wang;Yuelong,Shu
A/Henan-Chuanhui/SWL1321/2017	Henan	2017-May-02	EPI_ISL_270637	6B.1	WHO Chinese National Influenza Center	WHO Chinese National Influenza Center	Xiaoxu,Zeng;Xiyan,Li;Weijuan,Huang;Lei,Yang;Dayan,Wang;Yuelong,Shu
A/Guizhou-Qingzhen/SWL1345/2017	Guizhou	2017-May-02	EPI_ISL_270636	4	WHO Chinese National Influenza Center	WHO Chinese National Influenza Center	Xiaoxu,Zeng;Xiyan,Li;Weijuan,Huang;Lei,Yang;Dayan,Wang;Yuelong,Shu
A/Shanghai-Fengxian/SWL1418/2017	Shanghai	2017-May-09	EPI_ISL_270610	6B.1	WHO Chinese National Influenza Center	WHO Chinese National Influenza Center	Xiaoxu,Zeng;Xiyan,Li;Weijuan,Huang;Lei,Yang;Dayan,Wang;Yuelong,Shu
A/Fujian-Cangshan/SWL1392/2017	Fujian	2017-May-09	EPI_ISL_270609	6B.1	WHO Chinese National Influenza Center	WHO Chinese National Influenza Center	Xiaoxu,Zeng;Xiyan,Li;Weijuan,Huang;Lei,Yang;Dayan,Wang;Yuelong,Shu
A/Henan-Zhaoling/SWL1331/2017	Henan	2017-May-19	EPI_ISL_270608	6B.1	WHO Chinese National Influenza Center	WHO Chinese National Influenza Center	Xiaoxu,Zeng;Xiyan,Li;Weijuan,Huang;Lei,Yang;Dayan,Wang;Yuelong,Shu
A/Sichuan-Dongxin/SWL1543/2017	Sichuan	2017-May-09	EPI_ISL_270607	6B.1	WHO Chinese National Influenza Center	WHO Chinese National Influenza Center	Xiaoxu,Zeng;Xiyan,Li;Weijuan,Huang;Lei,Yang;Dayan,Wang;Yuelong,Shu
A/Guizhou-Qingzhen/SWL1353/2017	Guizhou	2017-May-02	EPI_ISL_270606	6B.1	WHO Chinese National Influenza Center	WHO Chinese National Influenza Center	Xiaoxu,Zeng;Xiyan,Li;Weijuan,Huang;Lei,Yang;Dayan,Wang;Yuelong,Shu
A/Henan-Hubin/SWL1305/2017	Henan	2017-Apr-05	EPI_ISL_270605	6B.1	WHO Chinese National Influenza Center	WHO Chinese National Influenza Center	Xiaoxu,Zeng;Xiyan,Li;Weijuan,Huang;Lei,Yang;Dayan,Wang;Yuelong,Shu
A/Shanghai-Jiading/SWL1970/2015	Shanghai	2015-Dec-06	EPI_ISL_237888	6B.2	WHO Chinese National Influenza Center	WHO Collaborating Centre for Reference and Research on Influenza	Deng,Y-M,; Iannello,P.; Spirason,N.; Lau,H.; Kaye,M.; Komadina,N.
A/Guangdong-Luohu/SWL1294/2016	Guangdong	2016-Apr-11	EPI_ISL_237887	6B.1	WHO Chinese National Influenza Center	WHO Collaborating Centre for Reference and Research on Influenza	Deng,Y-M,; Iannello,P.; Spirason,N.; Lau,H.; Kaye,M.; Komadina,N.
A/Hong Kong/2397/2016	Hong Hong	2016-Aug-10	EPI_ISL_237727	6B.1	Government Virus Unit	Crick Worldwide Influenza Centre
A/Hong Kong/2394/2016	Hong Hong	2016-Aug-04	EPI_ISL_237726	6B.1	Government Virus Unit	Crick Worldwide Influenza Centre
A/Hong Kong/2395/2016	Hong Hong	2016-Aug-09	EPI_ISL_237577	6B.1	Government Virus Unit	Crick Worldwide Influenza Centre
A/Hong Kong/7561/2014	Hong Hong	2014-Oct-13	EPI_ISL_172654	6B.2	Government Virus Unit	Centers for Disease Control and Prevention
A/Hong Kong/7573/2014	Hong Hong	2014-Oct-23	EPI_ISL_172653	6B.1	Government Virus Unit	Centers for Disease Control and Prevention
A/Hong Kong/7572/2014	Hong Hong	2014-Oct-20	EPI_ISL_172651	6B.2	Government Virus Unit	Centers for Disease Control and Prevention
A/Hong Kong/5994/2014	Hong Hong	2014-Jun-05	EPI_ISL_164790	6B.1	Government Virus Unit	Centers for Disease Control and Prevention
A/Hong Kong/5958/2014	Hong Hong	2014-Jun-01	EPI_ISL_164789	6B.1	Government Virus Unit	Centers for Disease Control and Prevention
A/Jiangsu-Tinghu/1363/2014	Jiangsu	2014-May-07	EPI_ISL_164788	6B.1	WHO Chinese National Influenza Center	Centers for Disease Control and Prevention
A/Guangdong-Zhongshan/1474/2014	Guangdong	2014-May-13	EPI_ISL_164787	6B.1	WHO Chinese National Influenza Center	Centers for Disease Control and Prevention
A/Jiangsu-Guangling/1711/2014	Jiangsu	2014-May-02	EPI_ISL_164783	6B.1	WHO Chinese National Influenza Center	Centers for Disease Control and Prevention
A/Hong Kong/5997/2014	Hong Hong	2014-Jun-07	EPI_ISL_164781	6B.1	Government Virus Unit	Centers for Disease Control and Prevention
A/Hong Kong/5008/2013	Hong Hong	2013-Sep-19	EPI_ISL_164398	6B.1	Government Virus Unit	Centers for Disease Control and Prevention
A/Hong Kong/6110/2014	Hong Hong	2014-Jun-08	EPI_ISL_164187	6B.1	Government Virus Unit	National Institute for Medical Research
A/Hong Kong/6000/2014	Hong Hong	2014-Jun-08	EPI_ISL_164186	6B.2	Government Virus Unit	National Institute for Medical Research
A/Hong Kong/5999/2014	Hong Hong	2014-Jun-09	EPI_ISL_164185	6B.2	Government Virus Unit	National Institute for Medical Research
A/Hong Kong/5992/2013	Hong Hong	2013-Dec-06	EPI_ISL_155662	6B.1	Government Virus Unit	Centers for Disease Control and Prevention
A/Hangzhou/B71/2013	Hangzhou	2013-Feb-19	EPI_ISL_148652	7	Hangzhou Center for Disease Control and Prevention	Hangzhou Center for Disease Control and Prevention	Li,J
A/Hangzhou/B54/2013	Hangzhou	2013-Feb-01	EPI_ISL_148651	7	Hangzhou Center for Disease Control and Prevention	Hangzhou Center for Disease Control and Prevention	Li,J
A/Hangzhou/A75/2013	Hangzhou	2013-Feb-01	EPI_ISL_148650	6B.1	Hangzhou Center for Disease Control and Prevention	Hangzhou Center for Disease Control and Prevention	Li,J
A/Hangzhou/A61/2013	Hangzhou	2013-Jan-29	EPI_ISL_148649	6C	Hangzhou Center for Disease Control and Prevention	Hangzhou Center for Disease Control and Prevention	Li,J
A/Hangzhou/A28/2013	Hangzhou	2013-Jan-15	EPI_ISL_148648	6C	Hangzhou Center for Disease Control and Prevention	Hangzhou Center for Disease Control and Prevention	Li,J
A/Hangzhou/A26/2013	Hangzhou	2013-Jan-15	EPI_ISL_148647	6C	Hangzhou Center for Disease Control and Prevention	Hangzhou Center for Disease Control and Prevention	Li,J
A/Hangzhou/A10/2013	Hangzhou	2013-Jan-08	EPI_ISL_148646	6C	Hangzhou Center for Disease Control and Prevention	Hangzhou Center for Disease Control and Prevention	Li,J
A/Hangzhou/A76/2011	Hangzhou	2011-Feb-11	EPI_ISL_148645	2	Hangzhou Center for Disease Control and Prevention	Hangzhou Center for Disease Control and Prevention	Li,J
A/Hangzhou/A61/2011	Hangzhou	2011-Feb-08	EPI_ISL_148644	2	Hangzhou Center for Disease Control and Prevention	Hangzhou Center for Disease Control and Prevention	Li,J
A/Hangzhou/A50/2011	Hangzhou	2011-Jan-28	EPI_ISL_148643	2	Hangzhou Center for Disease Control and Prevention	Hangzhou Center for Disease Control and Prevention	Li,J
A/Hangzhou/B47/2011	Hangzhou	2011-Jan-27	EPI_ISL_148642	2	Hangzhou Center for Disease Control and Prevention	Hangzhou Center for Disease Control and Prevention	Li,J
A/Hangzhou/B40/2011	Hangzhou	2011-Jan-25	EPI_ISL_148641	2	Hangzhou Center for Disease Control and Prevention	Hangzhou Center for Disease Control and Prevention	Li,J
A/Hangzhou/A44/2011	Hangzhou	2011-Jan-25	EPI_ISL_148640	2	Hangzhou Center for Disease Control and Prevention	Hangzhou Center for Disease Control and Prevention	Li,J
A/Hangzhou/A30/2011	Hangzhou	2011-Jan-18	EPI_ISL_148639	6B.1	Hangzhou Center for Disease Control and Prevention	Hangzhou Center for Disease Control and Prevention	Li,J
A/Hangzhou/B30/2011	Hangzhou	2011-Jan-17	EPI_ISL_148638	7	Hangzhou Center for Disease Control and Prevention	Hangzhou Center for Disease Control and Prevention	Li,J
A/Hangzhou/B24/2011	Hangzhou	2011-Jan-12	EPI_ISL_148637	7	Hangzhou Center for Disease Control and Prevention	Hangzhou Center for Disease Control and Prevention	Li,J
A/Hangzhou/B19/2011	Hangzhou	2011-Jan-12	EPI_ISL_148636	7	Hangzhou Center for Disease Control and Prevention	Hangzhou Center for Disease Control and Prevention	Li,J
A/Hangzhou/B13/2011	Hangzhou	2011-Jan-10	EPI_ISL_148635	7	Hangzhou Center for Disease Control and Prevention	Hangzhou Center for Disease Control and Prevention	Li,J
A/Hangzhou/A10/2011	Hangzhou	2011-Jan-07	EPI_ISL_148634	7	Hangzhou Center for Disease Control and Prevention	Hangzhou Center for Disease Control and Prevention	Li,J
A/Hangzhou/975/2010	Hangzhou	2010-Dec-01	EPI_ISL_148633	6B.1	Hangzhou Center for Disease Control and Prevention	Hangzhou Center for Disease Control and Prevention	Li,J
A/Hangzhou/178/2010	Hangzhou	2010-Mar-01	EPI_ISL_148632	3	Hangzhou Center for Disease Control and Prevention	Hangzhou Center for Disease Control and Prevention	Li,J
A/Hangzhou/157/2010	Hangzhou	2010-Mar-01	EPI_ISL_148631	5	Hangzhou Center for Disease Control and Prevention	Hangzhou Center for Disease Control and Prevention	Li,J
A/Hangzhou/156/2010	Hangzhou	2010-Mar-01	EPI_ISL_148630	5	Hangzhou Center for Disease Control and Prevention	Hangzhou Center for Disease Control and Prevention	Li,J
A/Hangzhou/141/2010	Hangzhou	2010-Mar-01	EPI_ISL_148629	2	Hangzhou Center for Disease Control and Prevention	Hangzhou Center for Disease Control and Prevention	Li,J
A/Hangzhou/129/2010	Hangzhou	2010-Feb-01	EPI_ISL_148628	4	Hangzhou Center for Disease Control and Prevention	Hangzhou Center for Disease Control and Prevention	Li,J
A/Hangzhou/125/2010	Hangzhou	2010-Feb-01	EPI_ISL_148627	5	Hangzhou Center for Disease Control and Prevention	Hangzhou Center for Disease Control and Prevention	Li,J
A/Hangzhou/124/2010	Hangzhou	2010-Feb-01	EPI_ISL_148626	2	Hangzhou Center for Disease Control and Prevention	Hangzhou Center for Disease Control and Prevention	Li,J
A/Hangzhou/117/2010	Hangzhou	2010-Feb-01	EPI_ISL_148625	2	Hangzhou Center for Disease Control and Prevention	Hangzhou Center for Disease Control and Prevention	Li,J
A/Hangzhou/115/2010	Hangzhou	2010-Jan-01	EPI_ISL_148624	6B.1	Hangzhou Center for Disease Control and Prevention	Hangzhou Center for Disease Control and Prevention	Li,J
A/Hangzhou/111/2010	Hangzhou	2010-Jan-01	EPI_ISL_148623	2	Hangzhou Center for Disease Control and Prevention	Hangzhou Center for Disease Control and Prevention	Li,J
A/Hangzhou/110/2010	Hangzhou	2010-Jan-01	EPI_ISL_148622	2	Hangzhou Center for Disease Control and Prevention	Hangzhou Center for Disease Control and Prevention	Li,J
A/Hangzhou/15/2010	Hangzhou	2010-Jan-01	EPI_ISL_148621	4	Hangzhou Center for Disease Control and Prevention	Hangzhou Center for Disease Control and Prevention	Li,J
A/Hangzhou/1756/2009	Hangzhou	2009-Dec-01	EPI_ISL_148620	2	Hangzhou Center for Disease Control and Prevention	Hangzhou Center for Disease Control and Prevention	Li,J
A/Hangzhou/1748/2009	Hangzhou	2009-Dec-01	EPI_ISL_148619	2	Hangzhou Center for Disease Control and Prevention	Hangzhou Center for Disease Control and Prevention	Li,J
A/Hangzhou/1733/2009	Hangzhou	2009-Dec-01	EPI_ISL_148618	2	Hangzhou Center for Disease Control and Prevention	Hangzhou Center for Disease Control and Prevention	Li,J
A/Hangzhou/1732/2009	Hangzhou	2009-Dec-01	EPI_ISL_148617	2	Hangzhou Center for Disease Control and Prevention	Hangzhou Center for Disease Control and Prevention	Li,J
A/Hangzhou/1724/2009	Hangzhou	2009-Nov-01	EPI_ISL_148616	2	Hangzhou Center for Disease Control and Prevention	Hangzhou Center for Disease Control and Prevention	Li,J
A/Hangzhou/1719/2009	Hangzhou	2009-Nov-01	EPI_ISL_148615	4	Hangzhou Center for Disease Control and Prevention	Hangzhou Center for Disease Control and Prevention	Li,J
A/Hangzhou/1718/2009	Hangzhou	2009-Nov-01	EPI_ISL_148614	2	Hangzhou Center for Disease Control and Prevention	Hangzhou Center for Disease Control and Prevention	Li,J
A/Hangzhou/1717/2009	Hangzhou	2009-Nov-01	EPI_ISL_148613	2	Hangzhou Center for Disease Control and Prevention	Hangzhou Center for Disease Control and Prevention	Li,J
A/Hangzhou/1715/2009	Hangzhou	2009-Oct-01	EPI_ISL_148612	2	Hangzhou Center for Disease Control and Prevention	Hangzhou Center for Disease Control and Prevention	Li,J
A/Hangzhou/1709/2009	Hangzhou	2009-Oct-01	EPI_ISL_148611	6B.1	Hangzhou Center for Disease Control and Prevention	Hangzhou Center for Disease Control and Prevention	Li,J
A/Hangzhou/1708/2009	Hangzhou	2009-Oct-01	EPI_ISL_148610	2	Hangzhou Center for Disease Control and Prevention	Hangzhou Center for Disease Control and Prevention	Li,J
A/Hangzhou/1693/2009	Hangzhou	2009-Oct-01	EPI_ISL_148609	2	Hangzhou Center for Disease Control and Prevention	Hangzhou Center for Disease Control and Prevention	Li,J
A/Hangzhou/4/2009	Hangzhou	2009-Sep-01	EPI_ISL_148608	2	Hangzhou Center for Disease Control and Prevention	Hangzhou Center for Disease Control and Prevention	Li,J
A/Hangzhou/3/2009	Hangzhou	2009-Aug-01	EPI_ISL_148607	2	Hangzhou Center for Disease Control and Prevention	Hangzhou Center for Disease Control and Prevention	Li,J
A/Shanghai-Putuo/1203/2013	Shanghai	2013-Apr-10	EPI_ISL_148594	6B.1	WHO Chinese National Influenza Center	National Institute for Medical Research
A/Guizhou-Qingzhen/SWL1251/2013	Guizhou	2013-Jun-04	EPI_ISL_148587	6C	WHO Chinese National Influenza Center	National Institute for Medical Research
A/Anhui/1225/2010	Anhui	2010-Jan-14	EPI_ISL_123991	2		Import from public-domain	He,J.; Hu,W.; Sun,Y.; Wang,J.; Ma,M.; Liu,L.
A/Hong Kong/7568/2012	Hong Hong	2012-Jun-06	EPI_ISL_123543	7	Hong Kong Department of Health	Hong Kong Department of Health	Mak,G.C.;Lo,J.Y.C.
A/Hong Kong/6747/2012	Hong Hong	2012-Jun-01	EPI_ISL_123537	6A	Hong Kong Department of Health	Hong Kong Department of Health	Mak,G.C.;Lo,J.Y.C.
A/Hong Kong/6610/2012	Hong Hong	2012-May-31	EPI_ISL_123474	7	Hong Kong Department of Health	Hong Kong Department of Health	Mak,G.C.;Lo,J.Y.C.
A/Hong Kong/6609/2012	Hong Hong	2012-May-30	EPI_ISL_123463	6A	Hong Kong Department of Health	Hong Kong Department of Health	Mak,G.C.;Lo,J.Y.C.
A/Hong Kong/6293/2012	Hong Hong	2012-May-29	EPI_ISL_123462	6A	Hong Kong Department of Health	Hong Kong Department of Health	Mak,G.C.;Lo,J.Y.C.
A/Hong Kong/5659/2012	Hong Hong	2012-May-21	EPI_ISL_123461	6A	Hong Kong Department of Health	Hong Kong Department of Health	Mak,G.C.;Lo,J.Y.C.
A/Hong Kong/5089/2011	Hong Hong	2011-Dec-14	EPI_ISL_107004	6A	Government Virus Unit	Centers for Disease Control and Prevention
A/Taizhou/09/2009	Taizhou	2009-Dec-09	EPI_ISL_98915	2		Import from public-domain	Young,N.Z.; Mao,G.; Liu,Y.; Li,X.; Liu,C.; Liu,F.
A/Hangzhou/B47/2011	Hangzhou	2011-Jan-27	EPI_ISL_91104	2		Import from public-domain	Li,J.
A/Hangzhou/B40/2011	Hangzhou	2011-Jan-25	EPI_ISL_91103	2		Import from public-domain	Li,J.
A/Hangzhou/B30/2011	Hangzhou	2011-Jan-17	EPI_ISL_91102	7		Import from public-domain	Li,J.
A/Hangzhou/B24/2011	Hangzhou	2011-Jan-12	EPI_ISL_91101	7		Import from public-domain	Li,J.
A/Hangzhou/B19/2011	Hangzhou	2011-Jan-12	EPI_ISL_91100	7		Import from public-domain	Li,J.
A/Hangzhou/B13/2011	Hangzhou	2011-Jan-10	EPI_ISL_91099	7		Import from public-domain	Li,J.
A/Hangzhou/A76/2011	Hangzhou	2011-Feb-11	EPI_ISL_91098	2		Import from public-domain	Li,J.
A/Hangzhou/A61/2011	Hangzhou	2011-Feb-08	EPI_ISL_91097	2		Import from public-domain	Li,J.
A/Hangzhou/A50/2011	Hangzhou	2011-Jan-28	EPI_ISL_91096	2		Import from public-domain	Li,J.
A/Hangzhou/A44/2011	Hangzhou	2011-Jan-25	EPI_ISL_91095	2		Import from public-domain	Li,J.
A/Hangzhou/A30/2011	Hangzhou	2011-Jan-18	EPI_ISL_91094	6B.1		Import from public-domain	Li,J.
A/Hangzhou/A10/2011	Hangzhou	2011-Jan-07	EPI_ISL_91092	7		Import from public-domain	Li,J.
A/Hangzhou/975/2010	Hangzhou	2010-Dec-01	EPI_ISL_91091	6B.1		Import from public-domain	Li,J.
A/Hangzhou/4/2009	Hangzhou	2009-Sep-01	EPI_ISL_91090	2		Import from public-domain	Li,J.
A/Hangzhou/178/2010	Hangzhou	2010-Mar-01	EPI_ISL_91089	3		Import from public-domain	Li,J.
A/Hangzhou/1756/2009	Hangzhou	2009-Dec-01	EPI_ISL_91088	2		Import from public-domain	Li,J.
A/Hangzhou/1748/2009	Hangzhou	2009-Dec-01	EPI_ISL_91087	2		Import from public-domain	Li,J.
A/Hangzhou/1733/2009	Hangzhou	2009-Dec-01	EPI_ISL_91086	2		Import from public-domain	Li,J.
A/Hangzhou/1732/2009	Hangzhou	2009-Dec-01	EPI_ISL_91085	2		Import from public-domain	Li,J.
A/Hangzhou/1724/2009	Hangzhou	2009-Nov-01	EPI_ISL_91084	2		Import from public-domain	Li,J.
A/Hangzhou/1719/2009	Hangzhou	2009-Nov-01	EPI_ISL_91083	4		Import from public-domain	Li,J.
A/Hangzhou/1718/2009	Hangzhou	2009-Nov-01	EPI_ISL_91082	2		Import from public-domain	Li,J.
A/Hangzhou/1717/2009	Hangzhou	2009-Nov-01	EPI_ISL_91081	2		Import from public-domain	Li,J.
A/Hangzhou/1715/2009	Hangzhou	2009-Oct-01	EPI_ISL_91080	2		Import from public-domain	Li,J.
A/Hangzhou/1709/2009	Hangzhou	2009-Oct-01	EPI_ISL_91079	6B.1		Import from public-domain	Li,J.
A/Hangzhou/1708/2009	Hangzhou	2009-Oct-01	EPI_ISL_91078	2		Import from public-domain	Li,J.
A/Hangzhou/1693/2009	Hangzhou	2009-Oct-01	EPI_ISL_91077	2		Import from public-domain	Li,J.
A/Hangzhou/157/2010	Hangzhou	2010-Mar-01	EPI_ISL_91076	5		Import from public-domain	Li,J.
A/Hangzhou/156/2010	Hangzhou	2010-Mar-01	EPI_ISL_91075	5		Import from public-domain	Li,J.
A/Hangzhou/15/2010	Hangzhou	2010-Jan-01	EPI_ISL_91074	4		Import from public-domain	Li,J.
A/Hangzhou/141/2010	Hangzhou	2010-Mar-01	EPI_ISL_91073	2		Import from public-domain	Li,J.
A/Hangzhou/129/2010	Hangzhou	2010-Feb-01	EPI_ISL_91072	4		Import from public-domain	Li,J.
A/Hangzhou/125/2010	Hangzhou	2010-Feb-01	EPI_ISL_91071	5		Import from public-domain	Li,J.
A/Hangzhou/124/2010	Hangzhou	2010-Feb-01	EPI_ISL_91070	2		Import from public-domain	Li,J.
A/Hangzhou/117/2010	Hangzhou	2010-Feb-01	EPI_ISL_91069	2		Import from public-domain	Li,J.
A/Hangzhou/115/2010	Hangzhou	2010-Jan-01	EPI_ISL_91068	6B.1		Import from public-domain	Li,J.
A/Hangzhou/111/2010	Hangzhou	2010-Jan-01	EPI_ISL_91067	2		Import from public-domain	Li,J.
A/Hangzhou/110/2010	Hangzhou	2010-Jan-01	EPI_ISL_91066	2		Import from public-domain	Li,J.
A/Changchun/01/2009	Changchun	2009-Nov-11	EPI_ISL_91049	2		Import from public-domain	Zhu,X.; Yu,Z.; Gao,Y.; Xia,X.
A/Hunan-Xiangtan/141/2011	Hunan	2011-Mar-07	EPI_ISL_90928	6B.1	WHO Chinese National Influenza Center	Centers for Disease Control and Prevention
A/Hong Kong/3962/2011	Hong Hong	2011-Apr-16	EPI_ISL_90927	6B.1	Government Virus Unit	Centers for Disease Control and Prevention
A/Heilongjiang-Xiangfang/196/2011	Heilongjiang	2011-Mar-03	EPI_ISL_90926	6B.1	WHO Chinese National Influenza Center	Centers for Disease Control and Prevention
A/Hainan-Dingan/SWL123/2010	Hainan	2010-Jan-08	EPI_ISL_75005	2		WHO Chinese National Influenza Center	Yu Lan,Zi Li,Xiyan Li,Xiang Zhao,Yanhui Cheng,minju Tan,Xinwan Li,Lei Yang,Shumei Zou,Leying Wen,Dayan Wang,Dexin Li,Yuelong Shu
A/Hainan-Dingan/SWL111/2010	Hainan	2010-Jan-04	EPI_ISL_75004	4		WHO Chinese National Influenza Center	Yu Lan,Zi Li,Xiyan Li,Xiang Zhao,Yanhui Cheng,minju Tan,Xinwan Li,Lei Yang,Shumei Zou,Leying Wen,Dayan Wang,Dexin Li,Yuelong Shu
A/Guangdong-Chancheng/SWL51/2010	Guangdong	2010-Jan-31	EPI_ISL_75003	5		WHO Chinese National Influenza Center	Yu Lan,Zi Li,Xiyan Li,Xiang Zhao,Yanhui Cheng,minju Tan,Xinwan Li,Lei Yang,Shumei Zou,Leying Wen,Dayan Wang,Dexin Li,Yuelong Shu
A/Guangdong-Chancheng/SWL178/2010	Guangdong	2010-Jan-25	EPI_ISL_75002	4		WHO Chinese National Influenza Center	Yu Lan,Zi Li,Xiyan Li,Xiang Zhao,Yanhui Cheng,minju Tan,Xinwan Li,Lei Yang,Shumei Zou,Leying Wen,Dayan Wang,Dexin Li,Yuelong Shu
A/Fujian-Gulou/SWL119/2010	Fujian	2010-Jan-04	EPI_ISL_75001	4		WHO Chinese National Influenza Center	Yu Lan,Zi Li,Xiyan Li,Xiang Zhao,Yanhui Cheng,minju Tan,Xinwan Li,Lei Yang,Shumei Zou,Leying Wen,Dayan Wang,Dexin Li,Yuelong Shu
A/Fujian-Gulou/SWL1338/2010	Fujian	2010-Feb-02	EPI_ISL_75000	4		WHO Chinese National Influenza Center	Yu Lan,Zi Li,Xiyan Li,Xiang Zhao,Yanhui Cheng,minju Tan,Xinwan Li,Lei Yang,Shumei Zou,Leying Wen,Dayan Wang,Dexin Li,Yuelong Shu
A/Fujian-Gulou/SWL52/2010	Fujian	2010-Mar-02	EPI_ISL_74999	4		WHO Chinese National Influenza Center	Yu Lan,Zi Li,Xiyan Li,Xiang Zhao,Yanhui Cheng,minju Tan,Xinwan Li,Lei Yang,Shumei Zou,Leying Wen,Dayan Wang,Dexin Li,Yuelong Shu
A/Hunan-Yueyanglou/SWL1432/2009	Hunan	2009-Dec-09	EPI_ISL_74998	2		WHO Chinese National Influenza Center	Yu Lan,Zi Li,Xiyan Li,Xiang Zhao,Yanhui Cheng,minju Tan,Xinwan Li,Lei Yang,Shumei Zou,Leying Wen,Dayan Wang,Dexin Li,Yuelong Shu
A/Jiangsu-Quanshan/SWL1308/2010	Jiangsu	2010-Feb-24	EPI_ISL_74997	6B.1		WHO Chinese National Influenza Center	Yu Lan,Zi Li,Xiyan Li,Xiang Zhao,Yanhui Cheng,minju Tan,Xinwan Li,Lei Yang,Shumei Zou,Leying Wen,Dayan Wang,Dexin Li,Yuelong Shu
A/Jiangsu-Xuzhougulou/SWL185/2010	Jiangsu	2010-Feb-01	EPI_ISL_74996	2		WHO Chinese National Influenza Center	Yu Lan,Zi Li,Xiyan Li,Xiang Zhao,Yanhui Cheng,minju Tan,Xinwan Li,Lei Yang,Shumei Zou,Leying Wen,Dayan Wang,Dexin Li,Yuelong Shu
A/Guangxi-Beiliu/SWL52/2010	Guangxi	2010-Feb-01	EPI_ISL_74995	3		WHO Chinese National Influenza Center	Yu Lan,Zi Li,Xiyan Li,Xiang Zhao,Yanhui Cheng,minju Tan,Xinwan Li,Lei Yang,Shumei Zou,Leying Wen,Dayan Wang,Dexin Li,Yuelong Shu
A/Guangxi-Gangbei/SWL41/2010	Guangxi	2010-Jan-29	EPI_ISL_74994	5		WHO Chinese National Influenza Center	Yu Lan,Zi Li,Xiyan Li,Xiang Zhao,Yanhui Cheng,minju Tan,Xinwan Li,Lei Yang,Shumei Zou,Leying Wen,Dayan Wang,Dexin Li,Yuelong Shu
A/Guangxi-Xingbin/SWL115/2010	Guangxi	2010-Jan-26	EPI_ISL_74993	3		WHO Chinese National Influenza Center	Yu Lan,Zi Li,Xiyan Li,Xiang Zhao,Yanhui Cheng,minju Tan,Xinwan Li,Lei Yang,Shumei Zou,Leying Wen,Dayan Wang,Dexin Li,Yuelong Shu
A/Guangxi-Fangcheng/SWL179/2010	Guangxi	2010-Feb-01	EPI_ISL_74992	6B.1		WHO Chinese National Influenza Center	Yu Lan,Zi Li,Xiyan Li,Xiang Zhao,Yanhui Cheng,minju Tan,Xinwan Li,Lei Yang,Shumei Zou,Leying Wen,Dayan Wang,Dexin Li,Yuelong Shu
A/Guangxi-Fangcheng/SWL175/2010	Guangxi	2010-Jan-30	EPI_ISL_74991	4		WHO Chinese National Influenza Center	Yu Lan,Zi Li,Xiyan Li,Xiang Zhao,Yanhui Cheng,minju Tan,Xinwan Li,Lei Yang,Shumei Zou,Leying Wen,Dayan Wang,Dexin Li,Yuelong Shu
A/Shanghai-Luwan/SWL137/2010	Shanghai	2010-Jan-14	EPI_ISL_74990	2		WHO Chinese National Influenza Center	Yu Lan,Zi Li,Xiyan Li,Xiang Zhao,Yanhui Cheng,minju Tan,Xinwan Li,Lei Yang,Shumei Zou,Leying Wen,Dayan Wang,Dexin Li,Yuelong Shu
A/Shanghai-Luwan/SWL135/2010	Shanghai	2010-Jan-14	EPI_ISL_74989	6B.1		WHO Chinese National Influenza Center	Yu Lan,Zi Li,Xiyan Li,Xiang Zhao,Yanhui Cheng,minju Tan,Xinwan Li,Lei Yang,Shumei Zou,Leying Wen,Dayan Wang,Dexin Li,Yuelong Shu
A/Shanghai-Luwan/SWL126/2010	Shanghai	2010-Jan-11	EPI_ISL_74988	2		WHO Chinese National Influenza Center	Yu Lan,Zi Li,Xiyan Li,Xiang Zhao,Yanhui Cheng,minju Tan,Xinwan Li,Lei Yang,Shumei Zou,Leying Wen,Dayan Wang,Dexin Li,Yuelong Shu
A/Shanghai-Luwan/SWL125/2010	Shanghai	2010-Jan-11	EPI_ISL_74987	6B.1		WHO Chinese National Influenza Center	Yu Lan,Zi Li,Xiyan Li,Xiang Zhao,Yanhui Cheng,minju Tan,Xinwan Li,Lei Yang,Shumei Zou,Leying Wen,Dayan Wang,Dexin Li,Yuelong Shu
A/Jiangsu-Beitang/SWL123/2010	Jiangsu	2010-Jan-12	EPI_ISL_74986	2		WHO Chinese National Influenza Center	Yu Lan,Zi Li,Xiyan Li,Xiang Zhao,Yanhui Cheng,minju Tan,Xinwan Li,Lei Yang,Shumei Zou,Leying Wen,Dayan Wang,Dexin Li,Yuelong Shu
A/Jiangsu-Nanchang/SWL160/2010	Jiangsu	2010-Jan-21	EPI_ISL_74985	6B.1		WHO Chinese National Influenza Center	Yu Lan,Zi Li,Xiyan Li,Xiang Zhao,Yanhui Cheng,minju Tan,Xinwan Li,Lei Yang,Shumei Zou,Leying Wen,Dayan Wang,Dexin Li,Yuelong Shu
A/Jiangsu-Nanchang/SWL138/2010	Jiangsu	2010-Jan-14	EPI_ISL_74984	2		WHO Chinese National Influenza Center	Yu Lan,Zi Li,Xiyan Li,Xiang Zhao,Yanhui Cheng,minju Tan,Xinwan Li,Lei Yang,Shumei Zou,Leying Wen,Dayan Wang,Dexin Li,Yuelong Shu
A/Jiangsu-Beitang/SWL158/2010	Jiangsu	2010-Jan-21	EPI_ISL_74983	2		WHO Chinese National Influenza Center	Yu Lan,Zi Li,Xiyan Li,Xiang Zhao,Yanhui Cheng,minju Tan,Xinwan Li,Lei Yang,Shumei Zou,Leying Wen,Dayan Wang,Dexin Li,Yuelong Shu
A/Jiangsu-Beitang/SWL153/2010	Jiangsu	2010-Jan-19	EPI_ISL_74982	2		WHO Chinese National Influenza Center	Yu Lan,Zi Li,Xiyan Li,Xiang Zhao,Yanhui Cheng,minju Tan,Xinwan Li,Lei Yang,Shumei Zou,Leying Wen,Dayan Wang,Dexin Li,Yuelong Shu
A/Guangxi-Qinnan/SWL1108/2010	Guangxi	2010-Feb-23	EPI_ISL_74981	4		WHO Chinese National Influenza Center	Yu Lan,Zi Li,Xiyan Li,Xiang Zhao,Yanhui Cheng,minju Tan,Xinwan Li,Lei Yang,Shumei Zou,Leying Wen,Dayan Wang,Dexin Li,Yuelong Shu
A/Shanghai-Luwan/SWL157/2010	Shanghai	2010-Feb-16	EPI_ISL_74980	2		WHO Chinese National Influenza Center	Yu Lan,Zi Li,Xiyan Li,Xiang Zhao,Yanhui Cheng,minju Tan,Xinwan Li,Lei Yang,Shumei Zou,Leying Wen,Dayan Wang,Dexin Li,Yuelong Shu
A/Shanghai-Luwan/SWL154/2010	Shanghai	2010-Feb-11	EPI_ISL_74979	2		WHO Chinese National Influenza Center	Yu Lan,Zi Li,Xiyan Li,Xiang Zhao,Yanhui Cheng,minju Tan,Xinwan Li,Lei Yang,Shumei Zou,Leying Wen,Dayan Wang,Dexin Li,Yuelong Shu
A/Shanghai-Luwan/SWL143/2010	Shanghai	2010-Jan-15	EPI_ISL_74978	5		WHO Chinese National Influenza Center	Yu Lan,Zi Li,Xiyan Li,Xiang Zhao,Yanhui Cheng,minju Tan,Xinwan Li,Lei Yang,Shumei Zou,Leying Wen,Dayan Wang,Dexin Li,Yuelong Shu
A/Shanghai-Luwan/SWL134/2010	Shanghai	2010-Jan-14	EPI_ISL_74977	2		WHO Chinese National Influenza Center	Yu Lan,Zi Li,Xiyan Li,Xiang Zhao,Yanhui Cheng,minju Tan,Xinwan Li,Lei Yang,Shumei Zou,Leying Wen,Dayan Wang,Dexin Li,Yuelong Shu
A/Jiangsu-Nanchang/SWL190/2010	Jiangsu	2010-Feb-02	EPI_ISL_74976	2		WHO Chinese National Influenza Center	Yu Lan,Zi Li,Xiyan Li,Xiang Zhao,Yanhui Cheng,minju Tan,Xinwan Li,Lei Yang,Shumei Zou,Leying Wen,Dayan Wang,Dexin Li,Yuelong Shu
A/Jiangsu-Beitang/SWL164/2010	Jiangsu	2010-Jan-26	EPI_ISL_74975	5		WHO Chinese National Influenza Center	Yu Lan,Zi Li,Xiyan Li,Xiang Zhao,Yanhui Cheng,minju Tan,Xinwan Li,Lei Yang,Shumei Zou,Leying Wen,Dayan Wang,Dexin Li,Yuelong Shu
A/Gansu-Chengguan/SWL1112/2010	Gansu	2010-Jan-16	EPI_ISL_74974	2		WHO Chinese National Influenza Center	Yu Lan,Zi Li,Xiyan Li,Xiang Zhao,Yanhui Cheng,minju Tan,Xinwan Li,Lei Yang,Shumei Zou,Leying Wen,Dayan Wang,Dexin Li,Yuelong Shu
A/Yunnan-Simao/SWL459/2009	Yunnan	2009-Dec-28	EPI_ISL_74973	2		WHO Chinese National Influenza Center	Yu Lan,Zi Li,Xiyan Li,Xiang Zhao,Yanhui Cheng,minju Tan,Xinwan Li,Lei Yang,Shumei Zou,Leying Wen,Dayan Wang,Dexin Li,Yuelong Shu
A/Guangxi-Longan/SWL111/2010	Guangxi	2010-Jan-06	EPI_ISL_74972	3		WHO Chinese National Influenza Center	Yu Lan,Zi Li,Xiyan Li,Xiang Zhao,Yanhui Cheng,minju Tan,Xinwan Li,Lei Yang,Shumei Zou,Leying Wen,Dayan Wang,Dexin Li,Yuelong Shu
A/Ningxia-Litong/SWL19/2010	Ningxia	2010-Jan-07	EPI_ISL_74971	2		WHO Chinese National Influenza Center	Yu Lan,Zi Li,Xiyan Li,Xiang Zhao,Yanhui Cheng,minju Tan,Xinwan Li,Lei Yang,Shumei Zou,Leying Wen,Dayan Wang,Dexin Li,Yuelong Shu
A/Hubei-Qiaokou/SWL111/2010	Hubei	2010-Jan-14	EPI_ISL_74970	2		WHO Chinese National Influenza Center	Yu Lan,Zi Li,Xiyan Li,Xiang Zhao,Yanhui Cheng,minju Tan,Xinwan Li,Lei Yang,Shumei Zou,Leying Wen,Dayan Wang,Dexin Li,Yuelong Shu
A/Hubei-Qiaokou/SWL14/2010	Hubei	2010-Jan-04	EPI_ISL_74969	6B.1		WHO Chinese National Influenza Center	Yu Lan,Zi Li,Xiyan Li,Xiang Zhao,Yanhui Cheng,minju Tan,Xinwan Li,Lei Yang,Shumei Zou,Leying Wen,Dayan Wang,Dexin Li,Yuelong Shu
A/Shanghai-Pudongxin/SWL1233/2010	Shanghai	2010-Feb-24	EPI_ISL_74968	2		WHO Chinese National Influenza Center	Yu Lan,Zi Li,Xiyan Li,Xiang Zhao,Yanhui Cheng,minju Tan,Xinwan Li,Lei Yang,Shumei Zou,Leying Wen,Dayan Wang,Dexin Li,Yuelong Shu
A/Zhejiang-Jianggan/SWL155/2010	Zhejiang	2010-Jan-20	EPI_ISL_74967	5		WHO Chinese National Influenza Center	Yu Lan,Zi Li,Xiyan Li,Xiang Zhao,Yanhui Cheng,minju Tan,Xinwan Li,Lei Yang,Shumei Zou,Leying Wen,Dayan Wang,Dexin Li,Yuelong Shu
A/Zhejiang-Xiacheng/SWL167/2010	Zhejiang	2010-Jan-25	EPI_ISL_74966	6B.1		WHO Chinese National Influenza Center	Yu Lan,Zi Li,Xiyan Li,Xiang Zhao,Yanhui Cheng,minju Tan,Xinwan Li,Lei Yang,Shumei Zou,Leying Wen,Dayan Wang,Dexin Li,Yuelong Shu
A/Jiangxi-Donghu/SWL1172/2010	Jiangxi	2010-Feb-12	EPI_ISL_74965	5		WHO Chinese National Influenza Center	Yu Lan,Zi Li,Xiyan Li,Xiang Zhao,Yanhui Cheng,minju Tan,Xinwan Li,Lei Yang,Shumei Zou,Leying Wen,Dayan Wang,Dexin Li,Yuelong Shu
A/Jiangxi-Donghu/SWL1132/2010	Jiangxi	2010-Feb-03	EPI_ISL_74964	2		WHO Chinese National Influenza Center	Yu Lan,Zi Li,Xiyan Li,Xiang Zhao,Yanhui Cheng,minju Tan,Xinwan Li,Lei Yang,Shumei Zou,Leying Wen,Dayan Wang,Dexin Li,Yuelong Shu
A/Fujian-Gulou/SWL1257/2010	Fujian	2010-Jan-25	EPI_ISL_74963	4		WHO Chinese National Influenza Center	Yu Lan,Zi Li,Xiyan Li,Xiang Zhao,Yanhui Cheng,minju Tan,Xinwan Li,Lei Yang,Shumei Zou,Leying Wen,Dayan Wang,Dexin Li,Yuelong Shu
A/Shanghai-Pudongxin/SWL1162/2010	Shanghai	2010-Feb-03	EPI_ISL_74962	2		WHO Chinese National Influenza Center	Yu Lan,Zi Li,Xiyan Li,Xiang Zhao,Yanhui Cheng,minju Tan,Xinwan Li,Lei Yang,Shumei Zou,Leying Wen,Dayan Wang,Dexin Li,Yuelong Shu
A/Shanghai-Pudongxin/SWL1147/2010	Shanghai	2010-Feb-01	EPI_ISL_74961	2		WHO Chinese National Influenza Center	Yu Lan,Zi Li,Xiyan Li,Xiang Zhao,Yanhui Cheng,minju Tan,Xinwan Li,Lei Yang,Shumei Zou,Leying Wen,Dayan Wang,Dexin Li,Yuelong Shu
A/Fujian-Licheng/SWL1660/2009	Fujian	2009-Dec-21	EPI_ISL_74960	2		WHO Chinese National Influenza Center	Yu Lan,Zi Li,Xiyan Li,Xiang Zhao,Yanhui Cheng,minju Tan,Xinwan Li,Lei Yang,Shumei Zou,Leying Wen,Dayan Wang,Dexin Li,Yuelong Shu
A/Fujian-Licheng/SWL1658/2009	Fujian	2009-Dec-21	EPI_ISL_74959	3		WHO Chinese National Influenza Center	Yu Lan,Zi Li,Xiyan Li,Xiang Zhao,Yanhui Cheng,minju Tan,Xinwan Li,Lei Yang,Shumei Zou,Leying Wen,Dayan Wang,Dexin Li,Yuelong Shu
A/Shanghai-Pudongxin/SWL1138/2010	Shanghai	2010-Jan-31	EPI_ISL_74958	2		WHO Chinese National Influenza Center	Yu Lan,Zi Li,Xiyan Li,Xiang Zhao,Yanhui Cheng,minju Tan,Xinwan Li,Lei Yang,Shumei Zou,Leying Wen,Dayan Wang,Dexin Li,Yuelong Shu
A/Shanghai-Pudongxin/SWL1117/2010	Shanghai	2010-Jan-26	EPI_ISL_74957	2		WHO Chinese National Influenza Center	Yu Lan,Zi Li,Xiyan Li,Xiang Zhao,Yanhui Cheng,minju Tan,Xinwan Li,Lei Yang,Shumei Zou,Leying Wen,Dayan Wang,Dexin Li,Yuelong Shu
A/Hunan-Yuhu/SWL163/2010	Hunan	2010-Jan-25	EPI_ISL_74956	2		WHO Chinese National Influenza Center	Yu Lan,Zi Li,Xiyan Li,Xiang Zhao,Yanhui Cheng,minju Tan,Xinwan Li,Lei Yang,Shumei Zou,Leying Wen,Dayan Wang,Dexin Li,Yuelong Shu
A/Hunan-Yuhua/SWL169/2010	Hunan	2010-Jan-13	EPI_ISL_74955	5		WHO Chinese National Influenza Center	Yu Lan,Zi Li,Xiyan Li,Xiang Zhao,Yanhui Cheng,minju Tan,Xinwan Li,Lei Yang,Shumei Zou,Leying Wen,Dayan Wang,Dexin Li,Yuelong Shu
A/Neimenggu-Huimin/SWL11560/2009	Neimenggu	2009-Dec-30	EPI_ISL_74954	4		WHO Chinese National Influenza Center	Yu Lan,Zi Li,Xiyan Li,Xiang Zhao,Yanhui Cheng,minju Tan,Xinwan Li,Lei Yang,Shumei Zou,Leying Wen,Dayan Wang,Dexin Li,Yuelong Shu
A/Neimenggu-Huimin/SWL18/2010	Neimenggu	2010-Jan-05	EPI_ISL_74953	2		WHO Chinese National Influenza Center	Yu Lan,Zi Li,Xiyan Li,Xiang Zhao,Yanhui Cheng,minju Tan,Xinwan Li,Lei Yang,Shumei Zou,Leying Wen,Dayan Wang,Dexin Li,Yuelong Shu
A/Jiangxi-Donghu/SWL131/2010	Jiangxi	2010-Jan-07	EPI_ISL_74952	2		WHO Chinese National Influenza Center	Yu Lan,Zi Li,Xiyan Li,Xiang Zhao,Yanhui Cheng,minju Tan,Xinwan Li,Lei Yang,Shumei Zou,Leying Wen,Dayan Wang,Dexin Li,Yuelong Shu
A/Jiangxi-Donghu/SWL15/2010	Jiangxi	2010-Jan-04	EPI_ISL_74951	6B.1		WHO Chinese National Influenza Center	Yu Lan,Zi Li,Xiyan Li,Xiang Zhao,Yanhui Cheng,minju Tan,Xinwan Li,Lei Yang,Shumei Zou,Leying Wen,Dayan Wang,Dexin Li,Yuelong Shu
A/Tianjin-Ninghe/SWL43/2010	Tianjin	2010-Jan-04	EPI_ISL_74950	2		WHO Chinese National Influenza Center	Yu Lan,Zi Li,Xiyan Li,Xiang Zhao,Yanhui Cheng,minju Tan,Xinwan Li,Lei Yang,Shumei Zou,Leying Wen,Dayan Wang,Dexin Li,Yuelong Shu
A/Tianjin-Nankai/SWL1669/2010	Tianjin	2010-Jan-04	EPI_ISL_74949	2		WHO Chinese National Influenza Center	Yu Lan,Zi Li,Xiyan Li,Xiang Zhao,Yanhui Cheng,minju Tan,Xinwan Li,Lei Yang,Shumei Zou,Leying Wen,Dayan Wang,Dexin Li,Yuelong Shu
A/Ningxia-Xixia/SWL116/2010	Ningxia	2010-Jan-08	EPI_ISL_74948	3		WHO Chinese National Influenza Center	Yu Lan,Zi Li,Xiyan Li,Xiang Zhao,Yanhui Cheng,minju Tan,Xinwan Li,Lei Yang,Shumei Zou,Leying Wen,Dayan Wang,Dexin Li,Yuelong Shu
A/Ningxia-Xingqing/SWL176/2010	Ningxia	2010-Jan-11	EPI_ISL_74947	2		WHO Chinese National Influenza Center	Yu Lan,Zi Li,Xiyan Li,Xiang Zhao,Yanhui Cheng,minju Tan,Xinwan Li,Lei Yang,Shumei Zou,Leying Wen,Dayan Wang,Dexin Li,Yuelong Shu
A/Hubei-Wuchang/SWL13/2010	Hubei	2010-Jan-03	EPI_ISL_74946	3		WHO Chinese National Influenza Center	Yu Lan,Zi Li,Xiyan Li,Xiang Zhao,Yanhui Cheng,minju Tan,Xinwan Li,Lei Yang,Shumei Zou,Leying Wen,Dayan Wang,Dexin Li,Yuelong Shu
A/Hubei-Hongshan/SWL14/2010	Hubei	2010-Jan-03	EPI_ISL_74945	4		WHO Chinese National Influenza Center	Yu Lan,Zi Li,Xiyan Li,Xiang Zhao,Yanhui Cheng,minju Tan,Xinwan Li,Lei Yang,Shumei Zou,Leying Wen,Dayan Wang,Dexin Li,Yuelong Shu
A/Chongqing-Yuzhong/SWL119/2010	Chongqing	2010-Jan-05	EPI_ISL_74944	2		WHO Chinese National Influenza Center	Yu Lan,Zi Li,Xiyan Li,Xiang Zhao,Yanhui Cheng,minju Tan,Xinwan Li,Lei Yang,Shumei Zou,Leying Wen,Dayan Wang,Dexin Li,Yuelong Shu
A/Chongqing-Yuzhong/SWL122/2010	Chongqing	2010-Jan-05	EPI_ISL_74943	2		WHO Chinese National Influenza Center	Yu Lan,Zi Li,Xiyan Li,Xiang Zhao,Yanhui Cheng,minju Tan,Xinwan Li,Lei Yang,Shumei Zou,Leying Wen,Dayan Wang,Dexin Li,Yuelong Shu
A/Yunnan-Qiaojia/SWL34/2010	Yunnan	2010-Jan-07	EPI_ISL_74942	2		WHO Chinese National Influenza Center	Yu Lan,Zi Li,Xiyan Li,Xiang Zhao,Yanhui Cheng,minju Tan,Xinwan Li,Lei Yang,Shumei Zou,Leying Wen,Dayan Wang,Dexin Li,Yuelong Shu
A/Yunnan-Qiaojia/SWL31/2010	Yunnan	2010-Jan-07	EPI_ISL_74941	2		WHO Chinese National Influenza Center	Yu Lan,Zi Li,Xiyan Li,Xiang Zhao,Yanhui Cheng,minju Tan,Xinwan Li,Lei Yang,Shumei Zou,Leying Wen,Dayan Wang,Dexin Li,Yuelong Shu
A/Anhui-Baohe/SWL156/2010	Anhui	2010-Jan-20	EPI_ISL_74940	3		WHO Chinese National Influenza Center	Yu Lan,Zi Li,Xiyan Li,Xiang Zhao,Yanhui Cheng,minju Tan,Xinwan Li,Lei Yang,Shumei Zou,Leying Wen,Dayan Wang,Dexin Li,Yuelong Shu
A/Anhui-Luyang/SWL1103/2010	Anhui	2010-Jan-19	EPI_ISL_74939	6B.1		WHO Chinese National Influenza Center	Yu Lan,Zi Li,Xiyan Li,Xiang Zhao,Yanhui Cheng,minju Tan,Xinwan Li,Lei Yang,Shumei Zou,Leying Wen,Dayan Wang,Dexin Li,Yuelong Shu
A/Gansu-Chengguan/SWL562/2009	Gansu	2009-Dec-10	EPI_ISL_74938	2		WHO Chinese National Influenza Center	Yu Lan,Zi Li,Xiyan Li,Xiang Zhao,Yanhui Cheng,minju Tan,Xinwan Li,Lei Yang,Shumei Zou,Leying Wen,Dayan Wang,Dexin Li,Yuelong Shu
A/Gansu-Chengguan/SWL157/2010	Gansu	2010-Jan-07	EPI_ISL_74937	2		WHO Chinese National Influenza Center	Yu Lan,Zi Li,Xiyan Li,Xiang Zhao,Yanhui Cheng,minju Tan,Xinwan Li,Lei Yang,Shumei Zou,Leying Wen,Dayan Wang,Dexin Li,Yuelong Shu
A/Liaoning-Heping/SWL116/2010	Liaoning	2010-Jan-10	EPI_ISL_74936	6B.1		WHO Chinese National Influenza Center	Yu Lan,Zi Li,Xiyan Li,Xiang Zhao,Yanhui Cheng,minju Tan,Xinwan Li,Lei Yang,Shumei Zou,Leying Wen,Dayan Wang,Dexin Li,Yuelong Shu
A/Liaoning-Heping/SWL1606/2009	Liaoning	2009-Dec-23	EPI_ISL_74935	3		WHO Chinese National Influenza Center	Yu Lan,Zi Li,Xiyan Li,Xiang Zhao,Yanhui Cheng,minju Tan,Xinwan Li,Lei Yang,Shumei Zou,Leying Wen,Dayan Wang,Dexin Li,Yuelong Shu
A/Guangdong-Luohu/SWL130/2010	Guangdong	2010-Jan-14	EPI_ISL_74934	4		WHO Chinese National Influenza Center	Yu Lan,Zi Li,Xiyan Li,Xiang Zhao,Yanhui Cheng,minju Tan,Xinwan Li,Lei Yang,Shumei Zou,Leying Wen,Dayan Wang,Dexin Li,Yuelong Shu
A/Guangdong-Luohu/SWL18/2010	Guangdong	2010-Jan-08	EPI_ISL_74933	2		WHO Chinese National Influenza Center	Yu Lan,Zi Li,Xiyan Li,Xiang Zhao,Yanhui Cheng,minju Tan,Xinwan Li,Lei Yang,Shumei Zou,Leying Wen,Dayan Wang,Dexin Li,Yuelong Shu
A/Hunan-Daoxian/SWL31/2010	Hunan	2010-Jan-12	EPI_ISL_74932	2		WHO Chinese National Influenza Center	Yu Lan,Zi Li,Xiyan Li,Xiang Zhao,Yanhui Cheng,minju Tan,Xinwan Li,Lei Yang,Shumei Zou,Leying Wen,Dayan Wang,Dexin Li,Yuelong Shu
A/Hunan-Lengshuitan/SWL131/2010	Hunan	2010-Jan-10	EPI_ISL_74931	2		WHO Chinese National Influenza Center	Yu Lan,Zi Li,Xiyan Li,Xiang Zhao,Yanhui Cheng,minju Tan,Xinwan Li,Lei Yang,Shumei Zou,Leying Wen,Dayan Wang,Dexin Li,Yuelong Shu
A/Guangxi-Haicheng/SWL48/2010	Guangxi	2010-Jan-18	EPI_ISL_74930	2		WHO Chinese National Influenza Center	Yu Lan,Zi Li,Xiyan Li,Xiang Zhao,Yanhui Cheng,minju Tan,Xinwan Li,Lei Yang,Shumei Zou,Leying Wen,Dayan Wang,Dexin Li,Yuelong Shu
A/Guangxi-Luochengmulaozuzizhi/SWL440/2009	Guangxi	2009-Dec-18	EPI_ISL_74929	2		WHO Chinese National Influenza Center	Yu Lan,Zi Li,Xiyan Li,Xiang Zhao,Yanhui Cheng,minju Tan,Xinwan Li,Lei Yang,Shumei Zou,Leying Wen,Dayan Wang,Dexin Li,Yuelong Shu
A/Hebei-Yuhua/SWL16/2010	Hebei	2010-Jan-03	EPI_ISL_74928	2		WHO Chinese National Influenza Center	Yu Lan,Zi Li,Xiyan Li,Xiang Zhao,Yanhui Cheng,minju Tan,Xinwan Li,Lei Yang,Shumei Zou,Leying Wen,Dayan Wang,Dexin Li,Yuelong Shu
A/Hebei-Qiaodong/SWL1592/2009	Hebei	2009-Dec-30	EPI_ISL_74927	2		WHO Chinese National Influenza Center	Yu Lan,Zi Li,Xiyan Li,Xiang Zhao,Yanhui Cheng,minju Tan,Xinwan Li,Lei Yang,Shumei Zou,Leying Wen,Dayan Wang,Dexin Li,Yuelong Shu
A/Jiangsu-Quanshan/SWL11302/2009	Jiangsu	2009-Dec-30	EPI_ISL_74926	3		WHO Chinese National Influenza Center	Yu Lan,Zi Li,Xiyan Li,Xiang Zhao,Yanhui Cheng,minju Tan,Xinwan Li,Lei Yang,Shumei Zou,Leying Wen,Dayan Wang,Dexin Li,Yuelong Shu
A/Jiangsu-Gulou/SWL1633/2009	Jiangsu	2009-Dec-24	EPI_ISL_74925	2		WHO Chinese National Influenza Center	Yu Lan,Zi Li,Xiyan Li,Xiang Zhao,Yanhui Cheng,minju Tan,Xinwan Li,Lei Yang,Shumei Zou,Leying Wen,Dayan Wang,Dexin Li,Yuelong Shu
A/Heilongjiang-Longsha/SWL1424/2009	Heilongjiang	2009-Dec-19	EPI_ISL_74924	6B.1		WHO Chinese National Influenza Center	Yu Lan,Zi Li,Xiyan Li,Xiang Zhao,Yanhui Cheng,minju Tan,Xinwan Li,Lei Yang,Shumei Zou,Leying Wen,Dayan Wang,Dexin Li,Yuelong Shu
A/Heilongjiang-Xiangfang/SWL1970/2009	Heilongjiang	2009-Dec-30	EPI_ISL_74923	4		WHO Chinese National Influenza Center	Yu Lan,Zi Li,Xiyan Li,Xiang Zhao,Yanhui Cheng,minju Tan,Xinwan Li,Lei Yang,Shumei Zou,Leying Wen,Dayan Wang,Dexin Li,Yuelong Shu
A/Zhejiang-Haishu/SWL128/2010	Zhejiang	2010-Jan-06	EPI_ISL_74922	2		WHO Chinese National Influenza Center	Yu Lan,Zi Li,Xiyan Li,Xiang Zhao,Yanhui Cheng,minju Tan,Xinwan Li,Lei Yang,Shumei Zou,Leying Wen,Dayan Wang,Dexin Li,Yuelong Shu
A/Zhejiang-Haishu/SWL11/2010	Zhejiang	2010-Jan-04	EPI_ISL_74921	5		WHO Chinese National Influenza Center	Yu Lan,Zi Li,Xiyan Li,Xiang Zhao,Yanhui Cheng,minju Tan,Xinwan Li,Lei Yang,Shumei Zou,Leying Wen,Dayan Wang,Dexin Li,Yuelong Shu
A/Hubei-Wujiagang/SWL16/2010	Hubei	2010-Jan-17	EPI_ISL_74920	6B.1		WHO Chinese National Influenza Center	Yu Lan,Zi Li,Xiyan Li,Xiang Zhao,Yanhui Cheng,minju Tan,Xinwan Li,Lei Yang,Shumei Zou,Leying Wen,Dayan Wang,Dexin Li,Yuelong Shu
A/Hubei-Wujiagang/SWL12/2010	Hubei	2010-Jan-08	EPI_ISL_74919	2		WHO Chinese National Influenza Center	Yu Lan,Zi Li,Xiyan Li,Xiang Zhao,Yanhui Cheng,minju Tan,Xinwan Li,Lei Yang,Shumei Zou,Leying Wen,Dayan Wang,Dexin Li,Yuelong Shu
A/Jiangsu-Canglang/SWL1653/2009	Jiangsu	2009-Dec-22	EPI_ISL_74918	4		WHO Chinese National Influenza Center	Yu Lan,Zi Li,Xiyan Li,Xiang Zhao,Yanhui Cheng,minju Tan,Xinwan Li,Lei Yang,Shumei Zou,Leying Wen,Dayan Wang,Dexin Li,Yuelong Shu
A/Jiangsu-Pingjiang/SWL1633/2009	Jiangsu	2009-Dec-23	EPI_ISL_74917	2		WHO Chinese National Influenza Center	Yu Lan,Zi Li,Xiyan Li,Xiang Zhao,Yanhui Cheng,minju Tan,Xinwan Li,Lei Yang,Shumei Zou,Leying Wen,Dayan Wang,Dexin Li,Yuelong Shu
A/Sichuan-Cuiping/SWL1197/2009	Sichuan	2009-Dec-22	EPI_ISL_74916	2		WHO Chinese National Influenza Center	Yu Lan,Zi Li,Xiyan Li,Xiang Zhao,Yanhui Cheng,minju Tan,Xinwan Li,Lei Yang,Shumei Zou,Leying Wen,Dayan Wang,Dexin Li,Yuelong Shu
A/Sichuan-Jingyang/SWL1897/2009	Sichuan	2009-Dec-16	EPI_ISL_74915	2		WHO Chinese National Influenza Center	Yu Lan,Zi Li,Xiyan Li,Xiang Zhao,Yanhui Cheng,minju Tan,Xinwan Li,Lei Yang,Shumei Zou,Leying Wen,Dayan Wang,Dexin Li,Yuelong Shu
A/Guangdong-Wujiang/SWL58/2009	Guangdong	2009-Dec-30	EPI_ISL_74914	2		WHO Chinese National Influenza Center	Yu Lan,Zi Li,Xiyan Li,Xiang Zhao,Yanhui Cheng,minju Tan,Xinwan Li,Lei Yang,Shumei Zou,Leying Wen,Dayan Wang,Dexin Li,Yuelong Shu
A/Hunan-Anhua/SWL59/2009	Hunan	2009-Dec-30	EPI_ISL_74913	2		WHO Chinese National Influenza Center	Yu Lan,Zi Li,Xiyan Li,Xiang Zhao,Yanhui Cheng,minju Tan,Xinwan Li,Lei Yang,Shumei Zou,Leying Wen,Dayan Wang,Dexin Li,Yuelong Shu
A/Hunan-Yuhua/SWL15/2010	Hunan	2010-Jan-02	EPI_ISL_74912	4		WHO Chinese National Influenza Center	Yu Lan,Zi Li,Xiyan Li,Xiang Zhao,Yanhui Cheng,minju Tan,Xinwan Li,Lei Yang,Shumei Zou,Leying Wen,Dayan Wang,Dexin Li,Yuelong Shu
A/Hunan-Furong/SWL13/2010	Hunan	2010-Jan-03	EPI_ISL_74911	2		WHO Chinese National Influenza Center	Yu Lan,Zi Li,Xiyan Li,Xiang Zhao,Yanhui Cheng,minju Tan,Xinwan Li,Lei Yang,Shumei Zou,Leying Wen,Dayan Wang,Dexin Li,Yuelong Shu
A/Tianjin-Nankai/SWL413/2010	Tianjin	2010-Jan-04	EPI_ISL_74910	4		WHO Chinese National Influenza Center	Yu Lan,Zi Li,Xiyan Li,Xiang Zhao,Yanhui Cheng,minju Tan,Xinwan Li,Lei Yang,Shumei Zou,Leying Wen,Dayan Wang,Dexin Li,Yuelong Shu
A/Tianjin-Hexi/SWL138/2010	Tianjin	2010-Jan-12	EPI_ISL_74909	4		WHO Chinese National Influenza Center	Yu Lan,Zi Li,Xiyan Li,Xiang Zhao,Yanhui Cheng,minju Tan,Xinwan Li,Lei Yang,Shumei Zou,Leying Wen,Dayan Wang,Dexin Li,Yuelong Shu
A/Tianjin-Hexi/SWL123/2010	Tianjin	2010-Jan-11	EPI_ISL_74908	4		WHO Chinese National Influenza Center	Yu Lan,Zi Li,Xiyan Li,Xiang Zhao,Yanhui Cheng,minju Tan,Xinwan Li,Lei Yang,Shumei Zou,Leying Wen,Dayan Wang,Dexin Li,Yuelong Shu
A/Anhui-Baohe/SWL137/2010	Anhui	2010-Jan-14	EPI_ISL_74907	6B.1		WHO Chinese National Influenza Center	Yu Lan,Zi Li,Xiyan Li,Xiang Zhao,Yanhui Cheng,minju Tan,Xinwan Li,Lei Yang,Shumei Zou,Leying Wen,Dayan Wang,Dexin Li,Yuelong Shu
A/Hubei-Huangshigang/SWL1492/2009	Hubei	2009-Dec-29	EPI_ISL_74906	2		WHO Chinese National Influenza Center	Yu Lan,Zi Li,Xiyan Li,Xiang Zhao,Yanhui Cheng,minju Tan,Xinwan Li,Lei Yang,Shumei Zou,Leying Wen,Dayan Wang,Dexin Li,Yuelong Shu
A/Guangdong-Luohu/SWL1916/2009	Guangdong	2009-Dec-24	EPI_ISL_74905	4		WHO Chinese National Influenza Center	Yu Lan,Zi Li,Xiyan Li,Xiang Zhao,Yanhui Cheng,minju Tan,Xinwan Li,Lei Yang,Shumei Zou,Leying Wen,Dayan Wang,Dexin Li,Yuelong Shu
A/Guangdong-Luohu/SWL1902/2009	Guangdong	2009-Dec-24	EPI_ISL_74904	4		WHO Chinese National Influenza Center	Yu Lan,Zi Li,Xiyan Li,Xiang Zhao,Yanhui Cheng,minju Tan,Xinwan Li,Lei Yang,Shumei Zou,Leying Wen,Dayan Wang,Dexin Li,Yuelong Shu
A/Zhejiang-Shangcheng/SWL1709/2009	Zhejiang	2009-Dec-15	EPI_ISL_74903	3		WHO Chinese National Influenza Center	Yu Lan,Zi Li,Xiyan Li,Xiang Zhao,Yanhui Cheng,minju Tan,Xinwan Li,Lei Yang,Shumei Zou,Leying Wen,Dayan Wang,Dexin Li,Yuelong Shu
A/Tianjin-Hongqiao/SWL1463/2009	Tianjin	2009-Dec-03	EPI_ISL_74902	5		WHO Chinese National Influenza Center	Yu Lan,Zi Li,Xiyan Li,Xiang Zhao,Yanhui Cheng,minju Tan,Xinwan Li,Lei Yang,Shumei Zou,Leying Wen,Dayan Wang,Dexin Li,Yuelong Shu
A/Hubei-Shashi/SWL1509/2009	Hubei	2009-Dec-08	EPI_ISL_74901	2		WHO Chinese National Influenza Center	Yu Lan,Zi Li,Xiyan Li,Xiang Zhao,Yanhui Cheng,minju Tan,Xinwan Li,Lei Yang,Shumei Zou,Leying Wen,Dayan Wang,Dexin Li,Yuelong Shu
A/Shanghai/SWL1675/2009	Shanghai	2009-Dec-30	EPI_ISL_74900	2		WHO Chinese National Influenza Center	Yu Lan,Zi Li,Xiyan Li,Xiang Zhao,Yanhui Cheng,minju Tan,Xinwan Li,Lei Yang,Shumei Zou,Leying Wen,Dayan Wang,Dexin Li,Yuelong Shu
A/Zhejiang-Jianggan/SWL14/2010	Zhejiang	2010-Jan-01	EPI_ISL_74899	4		WHO Chinese National Influenza Center	Yu Lan,Zi Li,Xiyan Li,Xiang Zhao,Yanhui Cheng,minju Tan,Xinwan Li,Lei Yang,Shumei Zou,Leying Wen,Dayan Wang,Dexin Li,Yuelong Shu
A/Zhejiang-Xiacheng/SWL1873/2009	Zhejiang	2009-Dec-28	EPI_ISL_74898	2		WHO Chinese National Influenza Center	Yu Lan,Zi Li,Xiyan Li,Xiang Zhao,Yanhui Cheng,minju Tan,Xinwan Li,Lei Yang,Shumei Zou,Leying Wen,Dayan Wang,Dexin Li,Yuelong Shu
A/Zhejiang-Nanxun/SWL1600/2009	Zhejiang	2009-Dec-23	EPI_ISL_74897	2		WHO Chinese National Influenza Center	Yu Lan,Zi Li,Xiyan Li,Xiang Zhao,Yanhui Cheng,minju Tan,Xinwan Li,Lei Yang,Shumei Zou,Leying Wen,Dayan Wang,Dexin Li,Yuelong Shu
A/Guangxi-Yuzhou/SWL11/2010	Guangxi	2010-Jan-01	EPI_ISL_74896	4		WHO Chinese National Influenza Center	Yu Lan,Zi Li,Xiyan Li,Xiang Zhao,Yanhui Cheng,minju Tan,Xinwan Li,Lei Yang,Shumei Zou,Leying Wen,Dayan Wang,Dexin Li,Yuelong Shu
A/Guangxi-Yuzhou/SWL16/2010	Guangxi	2010-Jan-06	EPI_ISL_74895	3		WHO Chinese National Influenza Center	Yu Lan,Zi Li,Xiyan Li,Xiang Zhao,Yanhui Cheng,minju Tan,Xinwan Li,Lei Yang,Shumei Zou,Leying Wen,Dayan Wang,Dexin Li,Yuelong Shu
A/Guangxi-Yuzhou/SWL1337/2009	Guangxi	2009-Dec-26	EPI_ISL_74894	2		WHO Chinese National Influenza Center	Yu Lan,Zi Li,Xiyan Li,Xiang Zhao,Yanhui Cheng,minju Tan,Xinwan Li,Lei Yang,Shumei Zou,Leying Wen,Dayan Wang,Dexin Li,Yuelong Shu
A/Xinjiang-Tianshan/SWL11339/2009	Xinjiang	2009-Dec-15	EPI_ISL_74893	4		WHO Chinese National Influenza Center	Yu Lan,Zi Li,Xiyan Li,Xiang Zhao,Yanhui Cheng,minju Tan,Xinwan Li,Lei Yang,Shumei Zou,Leying Wen,Dayan Wang,Dexin Li,Yuelong Shu
A/Heilongjiang-Jianhua/SWL1574/2009	Heilongjiang	2009-Dec-14	EPI_ISL_74892	3		WHO Chinese National Influenza Center	Yu Lan,Zi Li,Xiyan Li,Xiang Zhao,Yanhui Cheng,minju Tan,Xinwan Li,Lei Yang,Shumei Zou,Leying Wen,Dayan Wang,Dexin Li,Yuelong Shu
A/Guangdong-Puning/SWL535/2009	Guangdong	2009-Dec-14	EPI_ISL_74891	5		WHO Chinese National Influenza Center	Yu Lan,Zi Li,Xiyan Li,Xiang Zhao,Yanhui Cheng,minju Tan,Xinwan Li,Lei Yang,Shumei Zou,Leying Wen,Dayan Wang,Dexin Li,Yuelong Shu
A/Hunan-Yuhu/SWL4393/2009	Hunan	2009-Dec-28	EPI_ISL_74890	4		WHO Chinese National Influenza Center	Yu Lan,Zi Li,Xiyan Li,Xiang Zhao,Yanhui Cheng,minju Tan,Xinwan Li,Lei Yang,Shumei Zou,Leying Wen,Dayan Wang,Dexin Li,Yuelong Shu
A/Jiangxi-Donghu/SWL11494/2009	Jiangxi	2009-Dec-18	EPI_ISL_74889	4		WHO Chinese National Influenza Center	Yu Lan,Zi Li,Xiyan Li,Xiang Zhao,Yanhui Cheng,minju Tan,Xinwan Li,Lei Yang,Shumei Zou,Leying Wen,Dayan Wang,Dexin Li,Yuelong Shu
A/Tianjin-Hexi/SWL113/2010	Tianjin	2010-Jan-05	EPI_ISL_74888	2		WHO Chinese National Influenza Center	Yu Lan,Zi Li,Xiyan Li,Xiang Zhao,Yanhui Cheng,minju Tan,Xinwan Li,Lei Yang,Shumei Zou,Leying Wen,Dayan Wang,Dexin Li,Yuelong Shu
A/Tianjin-Hexi/SWL11/2010	Tianjin	2010-Jan-03	EPI_ISL_74887	2		WHO Chinese National Influenza Center	Yu Lan,Zi Li,Xiyan Li,Xiang Zhao,Yanhui Cheng,minju Tan,Xinwan Li,Lei Yang,Shumei Zou,Leying Wen,Dayan Wang,Dexin Li,Yuelong Shu
A/Jiangsu-Quanshan/SWL11158/2009	Jiangsu	2009-Dec-10	EPI_ISL_74886	2		WHO Chinese National Influenza Center	Yu Lan,Zi Li,Xiyan Li,Xiang Zhao,Yanhui Cheng,minju Tan,Xinwan Li,Lei Yang,Shumei Zou,Leying Wen,Dayan Wang,Dexin Li,Yuelong Shu
A/Jiangsu-Gulou/SWL1584/2009	Jiangsu	2009-Dec-08	EPI_ISL_74885	2		WHO Chinese National Influenza Center	Yu Lan,Zi Li,Xiyan Li,Xiang Zhao,Yanhui Cheng,minju Tan,Xinwan Li,Lei Yang,Shumei Zou,Leying Wen,Dayan Wang,Dexin Li,Yuelong Shu
A/Jiangsu-Pingjiang/SWL1567/2009	Jiangsu	2009-Dec-02	EPI_ISL_74884	6B.1		WHO Chinese National Influenza Center	Yu Lan,Zi Li,Xiyan Li,Xiang Zhao,Yanhui Cheng,minju Tan,Xinwan Li,Lei Yang,Shumei Zou,Leying Wen,Dayan Wang,Dexin Li,Yuelong Shu
A/Jiangsu-Canglang/SWL1616/2009	Jiangsu	2009-Dec-07	EPI_ISL_74883	2		WHO Chinese National Influenza Center	Yu Lan,Zi Li,Xiyan Li,Xiang Zhao,Yanhui Cheng,minju Tan,Xinwan Li,Lei Yang,Shumei Zou,Leying Wen,Dayan Wang,Dexin Li,Yuelong Shu
A/Jiangsu-Nanjinggulou/SWL11827/2009	Jiangsu	2009-Dec-02	EPI_ISL_74882	2		WHO Chinese National Influenza Center	Yu Lan,Zi Li,Xiyan Li,Xiang Zhao,Yanhui Cheng,minju Tan,Xinwan Li,Lei Yang,Shumei Zou,Leying Wen,Dayan Wang,Dexin Li,Yuelong Shu
A/Jiangsu-Nanjinggulou/SWL11826/2009	Jiangsu	2009-Dec-02	EPI_ISL_74881	6B.1		WHO Chinese National Influenza Center	Yu Lan,Zi Li,Xiyan Li,Xiang Zhao,Yanhui Cheng,minju Tan,Xinwan Li,Lei Yang,Shumei Zou,Leying Wen,Dayan Wang,Dexin Li,Yuelong Shu
A/Guangxi-Tiane/SWL444/2009	Guangxi	2009-Dec-21	EPI_ISL_74880	3		WHO Chinese National Influenza Center	Yu Lan,Zi Li,Xiyan Li,Xiang Zhao,Yanhui Cheng,minju Tan,Xinwan Li,Lei Yang,Shumei Zou,Leying Wen,Dayan Wang,Dexin Li,Yuelong Shu
A/Guangxi-Qinnan/SWL468/2009	Guangxi	2009-Dec-19	EPI_ISL_74879	6B.1		WHO Chinese National Influenza Center	Yu Lan,Zi Li,Xiyan Li,Xiang Zhao,Yanhui Cheng,minju Tan,Xinwan Li,Lei Yang,Shumei Zou,Leying Wen,Dayan Wang,Dexin Li,Yuelong Shu
A/Guangxi-Qinnan/SWL467/2009	Guangxi	2009-Dec-19	EPI_ISL_74878	6B.1		WHO Chinese National Influenza Center	Yu Lan,Zi Li,Xiyan Li,Xiang Zhao,Yanhui Cheng,minju Tan,Xinwan Li,Lei Yang,Shumei Zou,Leying Wen,Dayan Wang,Dexin Li,Yuelong Shu
A/Guangxi-Longan/SWL1870/2009	Guangxi	2009-Dec-16	EPI_ISL_74877	2		WHO Chinese National Influenza Center	Yu Lan,Zi Li,Xiyan Li,Xiang Zhao,Yanhui Cheng,minju Tan,Xinwan Li,Lei Yang,Shumei Zou,Leying Wen,Dayan Wang,Dexin Li,Yuelong Shu
A/Chongqing-Wanzhou/SWL1559/2009	Chongqing	2009-Dec-17	EPI_ISL_74876	2		WHO Chinese National Influenza Center	Yu Lan,Zi Li,Xiyan Li,Xiang Zhao,Yanhui Cheng,minju Tan,Xinwan Li,Lei Yang,Shumei Zou,Leying Wen,Dayan Wang,Dexin Li,Yuelong Shu
A/Chongqing-Wuxi/SWL3120/2009	Chongqing	2009-Dec-20	EPI_ISL_74875	6B.1		WHO Chinese National Influenza Center	Yu Lan,Zi Li,Xiyan Li,Xiang Zhao,Yanhui Cheng,minju Tan,Xinwan Li,Lei Yang,Shumei Zou,Leying Wen,Dayan Wang,Dexin Li,Yuelong Shu
A/Chongqing-Yongchuan/SWL5226/2009	Chongqing	2009-Dec-05	EPI_ISL_74874	4		WHO Chinese National Influenza Center	Yu Lan,Zi Li,Xiyan Li,Xiang Zhao,Yanhui Cheng,minju Tan,Xinwan Li,Lei Yang,Shumei Zou,Leying Wen,Dayan Wang,Dexin Li,Yuelong Shu
A/Chongqing-Banan/SWL1699/2009	Chongqing	2009-Dec-15	EPI_ISL_74873	2		WHO Chinese National Influenza Center	Yu Lan,Zi Li,Xiyan Li,Xiang Zhao,Yanhui Cheng,minju Tan,Xinwan Li,Lei Yang,Shumei Zou,Leying Wen,Dayan Wang,Dexin Li,Yuelong Shu
A/Chongqing-Yuzhong/SWL11352/2009	Chongqing	2009-Dec-20	EPI_ISL_74872	2		WHO Chinese National Influenza Center	Yu Lan,Zi Li,Xiyan Li,Xiang Zhao,Yanhui Cheng,minju Tan,Xinwan Li,Lei Yang,Shumei Zou,Leying Wen,Dayan Wang,Dexin Li,Yuelong Shu
A/Chongqing-Banan/SWL1696/2009	Chongqing	2009-Dec-14	EPI_ISL_74871	2		WHO Chinese National Influenza Center	Yu Lan,Zi Li,Xiyan Li,Xiang Zhao,Yanhui Cheng,minju Tan,Xinwan Li,Lei Yang,Shumei Zou,Leying Wen,Dayan Wang,Dexin Li,Yuelong Shu
A/Chongqing-Yuzhong/SWL11351/2009	Chongqing	2009-Dec-19	EPI_ISL_74870	2		WHO Chinese National Influenza Center	Yu Lan,Zi Li,Xiyan Li,Xiang Zhao,Yanhui Cheng,minju Tan,Xinwan Li,Lei Yang,Shumei Zou,Leying Wen,Dayan Wang,Dexin Li,Yuelong Shu
A/Chongqing-Yuzhong/SWL11307/2009	Chongqing	2009-Dec-15	EPI_ISL_74869	4		WHO Chinese National Influenza Center	Yu Lan,Zi Li,Xiyan Li,Xiang Zhao,Yanhui Cheng,minju Tan,Xinwan Li,Lei Yang,Shumei Zou,Leying Wen,Dayan Wang,Dexin Li,Yuelong Shu
A/Shandong-Wenshang/SWL47/2009	Shandong	2009-Dec-06	EPI_ISL_74868	2		WHO Chinese National Influenza Center	Yu Lan,Zi Li,Xiyan Li,Xiang Zhao,Yanhui Cheng,minju Tan,Xinwan Li,Lei Yang,Shumei Zou,Leying Wen,Dayan Wang,Dexin Li,Yuelong Shu
A/Shandong-Shizhong/SWL1850/2009	Shandong	2009-Dec-06	EPI_ISL_74867	6B.1		WHO Chinese National Influenza Center	Yu Lan,Zi Li,Xiyan Li,Xiang Zhao,Yanhui Cheng,minju Tan,Xinwan Li,Lei Yang,Shumei Zou,Leying Wen,Dayan Wang,Dexin Li,Yuelong Shu
A/Hunan-Yuhua/SWL11709/2009	Hunan	2009-Dec-13	EPI_ISL_74866	2		WHO Chinese National Influenza Center	Yu Lan,Zi Li,Xiyan Li,Xiang Zhao,Yanhui Cheng,minju Tan,Xinwan Li,Lei Yang,Shumei Zou,Leying Wen,Dayan Wang,Dexin Li,Yuelong Shu
A/Hunan-Yuhua/SWL11707/2009	Hunan	2009-Dec-12	EPI_ISL_74865	6B.1		WHO Chinese National Influenza Center	Yu Lan,Zi Li,Xiyan Li,Xiang Zhao,Yanhui Cheng,minju Tan,Xinwan Li,Lei Yang,Shumei Zou,Leying Wen,Dayan Wang,Dexin Li,Yuelong Shu
A/Anhui-Luyang/SWL1957/2009	Anhui	2009-Dec-22	EPI_ISL_74864	2		WHO Chinese National Influenza Center	Yu Lan,Zi Li,Xiyan Li,Xiang Zhao,Yanhui Cheng,minju Tan,Xinwan Li,Lei Yang,Shumei Zou,Leying Wen,Dayan Wang,Dexin Li,Yuelong Shu
A/Anhui-Luyang/SWL1953/2009	Anhui	2009-Dec-23	EPI_ISL_74863	6B.1		WHO Chinese National Influenza Center	Yu Lan,Zi Li,Xiyan Li,Xiang Zhao,Yanhui Cheng,minju Tan,Xinwan Li,Lei Yang,Shumei Zou,Leying Wen,Dayan Wang,Dexin Li,Yuelong Shu
A/Hunan-Yueyanglou/1432/2009	Hunan	2009-Dec-09	EPI_ISL_74862	2		WHO Chinese National Influenza Center	Yu Lan,Zi Li,Xiyan Li,Xiang Zhao,Yanhui Cheng,minju Tan,Xinwan Li,Lei Yang,Shumei Zou,Leying Wen,Dayan Wang,Dexin Li,Yuelong Shu
A/Chongqing-Wuxi/SWL3118/2009	Chongqing	2009-Dec-20	EPI_ISL_74861	2		WHO Chinese National Influenza Center	Yu Lan,Zi Li,Xiyan Li,Xiang Zhao,Yanhui Cheng,minju Tan,Xinwan Li,Lei Yang,Shumei Zou,Leying Wen,Dayan Wang,Dexin Li,Yuelong Shu
A/Liaoning-Heping/SWL1483/2009	Liaoning	2009-Oct-26	EPI_ISL_74860	2		WHO Chinese National Influenza Center	Yu Lan,Zi Li,Xiyan Li,Xiang Zhao,Yanhui Cheng,minju Tan,Xinwan Li,Lei Yang,Shumei Zou,Leying Wen,Dayan Wang,Dexin Li,Yuelong Shu
A/Sichuan-Qingyang/SWL11275/2009	Sichuan	2009-Dec-01	EPI_ISL_74859	2		WHO Chinese National Influenza Center	Yu Lan,Zi Li,Xiyan Li,Xiang Zhao,Yanhui Cheng,minju Tan,Xinwan Li,Lei Yang,Shumei Zou,Leying Wen,Dayan Wang,Dexin Li,Yuelong Shu
A/Sichuan-Qingyang/SWL11254/2009	Sichuan	2009-Nov-27	EPI_ISL_74858	5		WHO Chinese National Influenza Center	Yu Lan,Zi Li,Xiyan Li,Xiang Zhao,Yanhui Cheng,minju Tan,Xinwan Li,Lei Yang,Shumei Zou,Leying Wen,Dayan Wang,Dexin Li,Yuelong Shu
A/Sichuan-Wuhou/SWL4402/2009	Sichuan	2009-Nov-29	EPI_ISL_74857	3		WHO Chinese National Influenza Center	Yu Lan,Zi Li,Xiyan Li,Xiang Zhao,Yanhui Cheng,minju Tan,Xinwan Li,Lei Yang,Shumei Zou,Leying Wen,Dayan Wang,Dexin Li,Yuelong Shu
A/Sichuan-Wuhou/SWL4401/2009	Sichuan	2009-Nov-29	EPI_ISL_74856	3		WHO Chinese National Influenza Center	Yu Lan,Zi Li,Xiyan Li,Xiang Zhao,Yanhui Cheng,minju Tan,Xinwan Li,Lei Yang,Shumei Zou,Leying Wen,Dayan Wang,Dexin Li,Yuelong Shu
A/Henan-Hualong/SWL511/2009	Henan	2009-Nov-15	EPI_ISL_74855	2		WHO Chinese National Influenza Center	Yu Lan,Zi Li,Xiyan Li,Xiang Zhao,Yanhui Cheng,minju Tan,Xinwan Li,Lei Yang,Shumei Zou,Leying Wen,Dayan Wang,Dexin Li,Yuelong Shu
A/Hunan-Hecheng/SWL1616/2009	Hunan	2009-Nov-23	EPI_ISL_74854	5		WHO Chinese National Influenza Center	Yu Lan,Zi Li,Xiyan Li,Xiang Zhao,Yanhui Cheng,minju Tan,Xinwan Li,Lei Yang,Shumei Zou,Leying Wen,Dayan Wang,Dexin Li,Yuelong Shu
A/Hunan-Daxiang/SWL1421/2009	Hunan	2009-Nov-22	EPI_ISL_74853	2		WHO Chinese National Influenza Center	Yu Lan,Zi Li,Xiyan Li,Xiang Zhao,Yanhui Cheng,minju Tan,Xinwan Li,Lei Yang,Shumei Zou,Leying Wen,Dayan Wang,Dexin Li,Yuelong Shu
A/Hunan-Hecheng/SWL469/2009	Hunan	2009-Nov-23	EPI_ISL_74852	6B.1		WHO Chinese National Influenza Center	Yu Lan,Zi Li,Xiyan Li,Xiang Zhao,Yanhui Cheng,minju Tan,Xinwan Li,Lei Yang,Shumei Zou,Leying Wen,Dayan Wang,Dexin Li,Yuelong Shu
A/Hunan-Hecheng/SWL1617/2009	Hunan	2009-Nov-23	EPI_ISL_74851	2		WHO Chinese National Influenza Center	Yu Lan,Zi Li,Xiyan Li,Xiang Zhao,Yanhui Cheng,minju Tan,Xinwan Li,Lei Yang,Shumei Zou,Leying Wen,Dayan Wang,Dexin Li,Yuelong Shu
A/Fujian-Gulou/SWL11881/2009	Fujian	2009-Nov-09	EPI_ISL_74850	3		WHO Chinese National Influenza Center	Yu Lan,Zi Li,Xiyan Li,Xiang Zhao,Yanhui Cheng,minju Tan,Xinwan Li,Lei Yang,Shumei Zou,Leying Wen,Dayan Wang,Dexin Li,Yuelong Shu
A/Fujian-Gulou/SWL11875/2009	Fujian	2009-Nov-09	EPI_ISL_74849	4		WHO Chinese National Influenza Center	Yu Lan,Zi Li,Xiyan Li,Xiang Zhao,Yanhui Cheng,minju Tan,Xinwan Li,Lei Yang,Shumei Zou,Leying Wen,Dayan Wang,Dexin Li,Yuelong Shu
A/Fujian-Gulou/SWL11954/2009	Fujian	2009-Nov-17	EPI_ISL_74848	4		WHO Chinese National Influenza Center	Yu Lan,Zi Li,Xiyan Li,Xiang Zhao,Yanhui Cheng,minju Tan,Xinwan Li,Lei Yang,Shumei Zou,Leying Wen,Dayan Wang,Dexin Li,Yuelong Shu
A/Fujian-Gulou/SWL11951/2009	Fujian	2009-Nov-16	EPI_ISL_74847	4		WHO Chinese National Influenza Center	Yu Lan,Zi Li,Xiyan Li,Xiang Zhao,Yanhui Cheng,minju Tan,Xinwan Li,Lei Yang,Shumei Zou,Leying Wen,Dayan Wang,Dexin Li,Yuelong Shu
A/Guangdong-Haizhu/SWL1644/2009	Guangdong	2009-Nov-25	EPI_ISL_74846	4		WHO Chinese National Influenza Center	Yu Lan,Zi Li,Xiyan Li,Xiang Zhao,Yanhui Cheng,minju Tan,Xinwan Li,Lei Yang,Shumei Zou,Leying Wen,Dayan Wang,Dexin Li,Yuelong Shu
A/Guangdong-Yuexiu/SWL11552/2009	Guangdong	2009-Nov-24	EPI_ISL_74845	6B.1		WHO Chinese National Influenza Center	Yu Lan,Zi Li,Xiyan Li,Xiang Zhao,Yanhui Cheng,minju Tan,Xinwan Li,Lei Yang,Shumei Zou,Leying Wen,Dayan Wang,Dexin Li,Yuelong Shu
A/Hebei-Yuhua/SWL1442/2009	Hebei	2009-Dec-05	EPI_ISL_74844	4		WHO Chinese National Influenza Center	Yu Lan,Zi Li,Xiyan Li,Xiang Zhao,Yanhui Cheng,minju Tan,Xinwan Li,Lei Yang,Shumei Zou,Leying Wen,Dayan Wang,Dexin Li,Yuelong Shu
A/Hebei-Yuhua/SWL1438/2009	Hebei	2009-Dec-03	EPI_ISL_74843	2		WHO Chinese National Influenza Center	Yu Lan,Zi Li,Xiyan Li,Xiang Zhao,Yanhui Cheng,minju Tan,Xinwan Li,Lei Yang,Shumei Zou,Leying Wen,Dayan Wang,Dexin Li,Yuelong Shu
A/Hebei-Qiaodong/SWL1527/2009	Hebei	2009-Dec-06	EPI_ISL_74842	4		WHO Chinese National Influenza Center	Yu Lan,Zi Li,Xiyan Li,Xiang Zhao,Yanhui Cheng,minju Tan,Xinwan Li,Lei Yang,Shumei Zou,Leying Wen,Dayan Wang,Dexin Li,Yuelong Shu
A/Hebei-Qiaodong/SWL1523/2009	Hebei	2009-Dec-05	EPI_ISL_74841	2		WHO Chinese National Influenza Center	Yu Lan,Zi Li,Xiyan Li,Xiang Zhao,Yanhui Cheng,minju Tan,Xinwan Li,Lei Yang,Shumei Zou,Leying Wen,Dayan Wang,Dexin Li,Yuelong Shu
A/Beijing-Xicheng/SWL11619/2009	Beijing	2009-Nov-25	EPI_ISL_74840	2		WHO Chinese National Influenza Center	Yu Lan,Zi Li,Xiyan Li,Xiang Zhao,Yanhui Cheng,minju Tan,Xinwan Li,Lei Yang,Shumei Zou,Leying Wen,Dayan Wang,Dexin Li,Yuelong Shu
A/Beijing-Xicheng/SWL11626/2009	Beijing	2009-Nov-25	EPI_ISL_74839	2		WHO Chinese National Influenza Center	Yu Lan,Zi Li,Xiyan Li,Xiang Zhao,Yanhui Cheng,minju Tan,Xinwan Li,Lei Yang,Shumei Zou,Leying Wen,Dayan Wang,Dexin Li,Yuelong Shu
A/Sichuan-Wenjiang/SWL456/2009	Sichuan	2009-Nov-06	EPI_ISL_74838	6B.1		WHO Chinese National Influenza Center	Yu Lan,Zi Li,Xiyan Li,Xiang Zhao,Yanhui Cheng,minju Tan,Xinwan Li,Lei Yang,Shumei Zou,Leying Wen,Dayan Wang,Dexin Li,Yuelong Shu
A/Guangxi/SWL8/2009	Guangxi	2009-Dec-20	EPI_ISL_74677	6B.1		WHO Chinese National Influenza Center	Yu Lan,Zi Li,Xiyan Li,Xiang Zhao,Yanhui Cheng,minju Tan,Xinwan Li,Lei Yang,Shumei Zou,Leying Wen,Dayan Wang,Dexin Li,Yuelong Shu
A/Guangxi/SWL6/2009	Guangxi	2009-Dec-20	EPI_ISL_74676	6B.1		WHO Chinese National Influenza Center	Yu Lan,Zi Li,Xiyan Li,Xiang Zhao,Yanhui Cheng,minju Tan,Xinwan Li,Lei Yang,Shumei Zou,Leying Wen,Dayan Wang,Dexin Li,Yuelong Shu
A/Guangxi/SWL5/2009	Guangxi	2009-Dec-20	EPI_ISL_74675	6B.1		WHO Chinese National Influenza Center	Yu Lan,Zi Li,Xiyan Li,Xiang Zhao,Yanhui Cheng,minju Tan,Xinwan Li,Lei Yang,Shumei Zou,Leying Wen,Dayan Wang,Dexin Li,Yuelong Shu
A/Guangxi/SWL4/2009	Guangxi	2009-Dec-20	EPI_ISL_74674	6B.1		WHO Chinese National Influenza Center	Yu Lan,Zi Li,Xiyan Li,Xiang Zhao,Yanhui Cheng,minju Tan,Xinwan Li,Lei Yang,Shumei Zou,Leying Wen,Dayan Wang,Dexin Li,Yuelong Shu
A/Guangxi/SWL11/2009	Guangxi	2009-Dec-20	EPI_ISL_74673	6B.1		WHO Chinese National Influenza Center	Yu Lan,Zi Li,Xiyan Li,Xiang Zhao,Yanhui Cheng,minju Tan,Xinwan Li,Lei Yang,Shumei Zou,Leying Wen,Dayan Wang,Dexin Li,Yuelong Shu
A/Guangxi/SWL10/2009	Guangxi	2009-Dec-20	EPI_ISL_74672	6B.1		WHO Chinese National Influenza Center	Yu Lan,Zi Li,Xiyan Li,Xiang Zhao,Yanhui Cheng,minju Tan,Xinwan Li,Lei Yang,Shumei Zou,Leying Wen,Dayan Wang,Dexin Li,Yuelong Shu
A/Guangxi/SWL9/2009	Guangxi	2009-Dec-20	EPI_ISL_74671	6B.1		WHO Chinese National Influenza Center	Yu Lan,Zi Li,Xiyan Li,Xiang Zhao,Yanhui Cheng,minju Tan,Xinwan Li,Lei Yang,Shumei Zou,Leying Wen,Dayan Wang,Dexin Li,Yuelong Shu
A/Guangxi/SWL3/2009	Guangxi	2009-Dec-20	EPI_ISL_74670	6B.1		WHO Chinese National Influenza Center	Yu Lan,Zi Li,Xiyan Li,Xiang Zhao,Yanhui Cheng,minju Tan,Xinwan Li,Lei Yang,Shumei Zou,Leying Wen,Dayan Wang,Dexin Li,Yuelong Shu
A/Guangxi/SWL7/2009	Guangxi	2009-Dec-20	EPI_ISL_74669	6B.1		WHO Chinese National Influenza Center	Yu Lan,Zi Li,Xiyan Li,Xiang Zhao,Yanhui Cheng,minju Tan,Xinwan Li,Lei Yang,Shumei Zou,Leying Wen,Dayan Wang,Dexin Li,Yuelong Shu
A/Henan-Qingfeng/SWL43/2009	Henan	2009-Nov-04	EPI_ISL_74668	6B.1		WHO Chinese National Influenza Center	Yu Lan,Zi Li,Xiyan Li,Xiang Zhao,Yanhui Cheng,minju Tan,Xinwan Li,Lei Yang,Shumei Zou,Leying Wen,Dayan Wang,Dexin Li,Yuelong Shu
A/Henan-Hualong/SWL1347/2009	Henan	2009-Nov-13	EPI_ISL_74667	2		WHO Chinese National Influenza Center	Yu Lan,Zi Li,Xiyan Li,Xiang Zhao,Yanhui Cheng,minju Tan,Xinwan Li,Lei Yang,Shumei Zou,Leying Wen,Dayan Wang,Dexin Li,Yuelong Shu
A/Henan-Hualong/SWL1313/2009	Henan	2009-Nov-03	EPI_ISL_74666	2		WHO Chinese National Influenza Center	Yu Lan,Zi Li,Xiyan Li,Xiang Zhao,Yanhui Cheng,minju Tan,Xinwan Li,Lei Yang,Shumei Zou,Leying Wen,Dayan Wang,Dexin Li,Yuelong Shu
A/Liaoning-Shuangta/SWL1135/2009	Liaoning	2009-Oct-01	EPI_ISL_74665	2		WHO Chinese National Influenza Center	Yu Lan,Zi Li,Xiyan Li,Xiang Zhao,Yanhui Cheng,minju Tan,Xinwan Li,Lei Yang,Shumei Zou,Leying Wen,Dayan Wang,Dexin Li,Yuelong Shu
A/Liaoning-Shuncheng/SWL1148/2009	Liaoning	2009-Oct-14	EPI_ISL_74664	2		WHO Chinese National Influenza Center	Yu Lan,Zi Li,Xiyan Li,Xiang Zhao,Yanhui Cheng,minju Tan,Xinwan Li,Lei Yang,Shumei Zou,Leying Wen,Dayan Wang,Dexin Li,Yuelong Shu
A/Liaoning-Shuncheng/SWL1145/2009	Liaoning	2009-Oct-14	EPI_ISL_74663	2		WHO Chinese National Influenza Center	Yu Lan,Zi Li,Xiyan Li,Xiang Zhao,Yanhui Cheng,minju Tan,Xinwan Li,Lei Yang,Shumei Zou,Leying Wen,Dayan Wang,Dexin Li,Yuelong Shu
A/Sichuan-Dongqu/SWL4149/2009	Sichuan	2009-Nov-04	EPI_ISL_74662	2		WHO Chinese National Influenza Center	Yu Lan,Zi Li,Xiyan Li,Xiang Zhao,Yanhui Cheng,minju Tan,Xinwan Li,Lei Yang,Shumei Zou,Leying Wen,Dayan Wang,Dexin Li,Yuelong Shu
A/Sichuan-Dongqu/SWL1818/2009	Sichuan	2009-Nov-01	EPI_ISL_74661	2		WHO Chinese National Influenza Center	Yu Lan,Zi Li,Xiyan Li,Xiang Zhao,Yanhui Cheng,minju Tan,Xinwan Li,Lei Yang,Shumei Zou,Leying Wen,Dayan Wang,Dexin Li,Yuelong Shu
A/Sichuan-Ziliujing/SWL158/2009	Sichuan	2009-Nov-04	EPI_ISL_74660	4		WHO Chinese National Influenza Center	Yu Lan,Zi Li,Xiyan Li,Xiang Zhao,Yanhui Cheng,minju Tan,Xinwan Li,Lei Yang,Shumei Zou,Leying Wen,Dayan Wang,Dexin Li,Yuelong Shu
A/Sichuan-Jiangyang/SWL1165/2009	Sichuan	2009-Nov-10	EPI_ISL_74659	2		WHO Chinese National Influenza Center	Yu Lan,Zi Li,Xiyan Li,Xiang Zhao,Yanhui Cheng,minju Tan,Xinwan Li,Lei Yang,Shumei Zou,Leying Wen,Dayan Wang,Dexin Li,Yuelong Shu
A/Sichuan-Dongxing/SWL1517/2009	Sichuan	2009-Nov-01	EPI_ISL_74658	2		WHO Chinese National Influenza Center	Yu Lan,Zi Li,Xiyan Li,Xiang Zhao,Yanhui Cheng,minju Tan,Xinwan Li,Lei Yang,Shumei Zou,Leying Wen,Dayan Wang,Dexin Li,Yuelong Shu
A/Hunan-Furong/SWL1529/2009	Hunan	2009-Nov-04	EPI_ISL_74657	2		WHO Chinese National Influenza Center	Yu Lan,Zi Li,Xiyan Li,Xiang Zhao,Yanhui Cheng,minju Tan,Xinwan Li,Lei Yang,Shumei Zou,Leying Wen,Dayan Wang,Dexin Li,Yuelong Shu
A/Hunan-Yuhu/SWL4118/2009	Hunan	2009-Nov-15	EPI_ISL_74656	2		WHO Chinese National Influenza Center	Yu Lan,Zi Li,Xiyan Li,Xiang Zhao,Yanhui Cheng,minju Tan,Xinwan Li,Lei Yang,Shumei Zou,Leying Wen,Dayan Wang,Dexin Li,Yuelong Shu
A/Hunan-Furong/SWL1519/2009	Hunan	2009-Nov-03	EPI_ISL_74655	5		WHO Chinese National Influenza Center	Yu Lan,Zi Li,Xiyan Li,Xiang Zhao,Yanhui Cheng,minju Tan,Xinwan Li,Lei Yang,Shumei Zou,Leying Wen,Dayan Wang,Dexin Li,Yuelong Shu
A/Hunan-Suxian/SWL1746/2009	Hunan	2009-Nov-07	EPI_ISL_74654	2		WHO Chinese National Influenza Center	Yu Lan,Zi Li,Xiyan Li,Xiang Zhao,Yanhui Cheng,minju Tan,Xinwan Li,Lei Yang,Shumei Zou,Leying Wen,Dayan Wang,Dexin Li,Yuelong Shu
A/Hunan-Yuhua/SWL11328/2009	Hunan	2009-Nov-01	EPI_ISL_74653	4		WHO Chinese National Influenza Center	Yu Lan,Zi Li,Xiyan Li,Xiang Zhao,Yanhui Cheng,minju Tan,Xinwan Li,Lei Yang,Shumei Zou,Leying Wen,Dayan Wang,Dexin Li,Yuelong Shu
A/Liaoning-Huanggu/SWL11020/2009	Liaoning	2009-Nov-09	EPI_ISL_74652	6B.1		WHO Chinese National Influenza Center	Yu Lan,Zi Li,Xiyan Li,Xiang Zhao,Yanhui Cheng,minju Tan,Xinwan Li,Lei Yang,Shumei Zou,Leying Wen,Dayan Wang,Dexin Li,Yuelong Shu
A/Guangdong-Luohu/SWL1808/2009	Guangdong	2009-Nov-16	EPI_ISL_74651	4		WHO Chinese National Influenza Center	Yu Lan,Zi Li,Xiyan Li,Xiang Zhao,Yanhui Cheng,minju Tan,Xinwan Li,Lei Yang,Shumei Zou,Leying Wen,Dayan Wang,Dexin Li,Yuelong Shu
A/Guangdong-Luohu/SWL1792/2009	Guangdong	2009-Nov-16	EPI_ISL_74650	4		WHO Chinese National Influenza Center	Yu Lan,Zi Li,Xiyan Li,Xiang Zhao,Yanhui Cheng,minju Tan,Xinwan Li,Lei Yang,Shumei Zou,Leying Wen,Dayan Wang,Dexin Li,Yuelong Shu
A/Sichuan-Wuhou/SWL4391/2009	Sichuan	2009-Nov-20	EPI_ISL_74649	2		WHO Chinese National Influenza Center	Yu Lan,Zi Li,Xiyan Li,Xiang Zhao,Yanhui Cheng,minju Tan,Xinwan Li,Lei Yang,Shumei Zou,Leying Wen,Dayan Wang,Dexin Li,Yuelong Shu
A/Sichuan-Jinniu/SWL446/2009	Sichuan	2009-Nov-19	EPI_ISL_74648	2		WHO Chinese National Influenza Center	Yu Lan,Zi Li,Xiyan Li,Xiang Zhao,Yanhui Cheng,minju Tan,Xinwan Li,Lei Yang,Shumei Zou,Leying Wen,Dayan Wang,Dexin Li,Yuelong Shu
A/Guangdong/SWL36/2009	Guangdong	2009-Nov-29	EPI_ISL_74647	5		WHO Chinese National Influenza Center	Yu Lan,Zi Li,Xiyan Li,Xiang Zhao,Yanhui Cheng,minju Tan,Xinwan Li,Lei Yang,Shumei Zou,Leying Wen,Dayan Wang,Dexin Li,Yuelong Shu
A/Beijing-Xicheng/SWL11649/2009	Beijing	2009-Nov-30	EPI_ISL_74646	2		WHO Chinese National Influenza Center	Yu Lan,Zi Li,Xiyan Li,Xiang Zhao,Yanhui Cheng,minju Tan,Xinwan Li,Lei Yang,Shumei Zou,Leying Wen,Dayan Wang,Dexin Li,Yuelong Shu
A/Zhejiang/SWL3/2009	Zhejiang	2009-Sep-06	EPI_ISL_74645	2		WHO Chinese National Influenza Center	Yu Lan,Zi Li,Xiyan Li,Xiang Zhao,Yanhui Cheng,minju Tan,Xinwan Li,Lei Yang,Shumei Zou,Leying Wen,Dayan Wang,Dexin Li,Yuelong Shu
A/Guangdong/SWL34/2009	Guangdong	2009-Nov-21	EPI_ISL_74644	2		WHO Chinese National Influenza Center	Yu Lan,Zi Li,Xiyan Li,Xiang Zhao,Yanhui Cheng,minju Tan,Xinwan Li,Lei Yang,Shumei Zou,Leying Wen,Dayan Wang,Dexin Li,Yuelong Shu
A/Guangdong/SWL33/2009	Guangdong	2009-Nov-23	EPI_ISL_74643	4		WHO Chinese National Influenza Center	Yu Lan,Zi Li,Xiyan Li,Xiang Zhao,Yanhui Cheng,minju Tan,Xinwan Li,Lei Yang,Shumei Zou,Leying Wen,Dayan Wang,Dexin Li,Yuelong Shu
A/Guangdong/SWL32/2009	Guangdong	2009-Nov-20	EPI_ISL_74642	4		WHO Chinese National Influenza Center	Yu Lan,Zi Li,Xiyan Li,Xiang Zhao,Yanhui Cheng,minju Tan,Xinwan Li,Lei Yang,Shumei Zou,Leying Wen,Dayan Wang,Dexin Li,Yuelong Shu
A/Hunan-Beihu/SWL4133/2009	Hunan	2009-Nov-03	EPI_ISL_74641	5		WHO Chinese National Influenza Center	Yu Lan,Zi Li,Xiyan Li,Xiang Zhao,Yanhui Cheng,minju Tan,Xinwan Li,Lei Yang,Shumei Zou,Leying Wen,Dayan Wang,Dexin Li,Yuelong Shu
A/Sichuan-Jiuzhaigou/SWL320/2009	Sichuan	2009-Nov-06	EPI_ISL_74640	3		WHO Chinese National Influenza Center	Yu Lan,Zi Li,Xiyan Li,Xiang Zhao,Yanhui Cheng,minju Tan,Xinwan Li,Lei Yang,Shumei Zou,Leying Wen,Dayan Wang,Dexin Li,Yuelong Shu
A/Guangdong-Futian/SWL1562/2009	Guangdong	2009-Nov-05	EPI_ISL_74639	4		WHO Chinese National Influenza Center	Yu Lan,Zi Li,Xiyan Li,Xiang Zhao,Yanhui Cheng,minju Tan,Xinwan Li,Lei Yang,Shumei Zou,Leying Wen,Dayan Wang,Dexin Li,Yuelong Shu
A/Guangdong-Futian/SWL1559/2009	Guangdong	2009-Nov-05	EPI_ISL_74638	4		WHO Chinese National Influenza Center	Yu Lan,Zi Li,Xiyan Li,Xiang Zhao,Yanhui Cheng,minju Tan,Xinwan Li,Lei Yang,Shumei Zou,Leying Wen,Dayan Wang,Dexin Li,Yuelong Shu
A/Guangdong-Luohu/SWL1755/2009	Guangdong	2009-Nov-05	EPI_ISL_74637	4		WHO Chinese National Influenza Center	Yu Lan,Zi Li,Xiyan Li,Xiang Zhao,Yanhui Cheng,minju Tan,Xinwan Li,Lei Yang,Shumei Zou,Leying Wen,Dayan Wang,Dexin Li,Yuelong Shu
A/Guangdong-Luohu/SWL1754/2009	Guangdong	2009-Nov-05	EPI_ISL_74636	4		WHO Chinese National Influenza Center	Yu Lan,Zi Li,Xiyan Li,Xiang Zhao,Yanhui Cheng,minju Tan,Xinwan Li,Lei Yang,Shumei Zou,Leying Wen,Dayan Wang,Dexin Li,Yuelong Shu
A/Guangxi-Bamayaozuzizhi/SWL46/2009	Guangxi	2009-Nov-03	EPI_ISL_74635	3		WHO Chinese National Influenza Center	Yu Lan,Zi Li,Xiyan Li,Xiang Zhao,Yanhui Cheng,minju Tan,Xinwan Li,Lei Yang,Shumei Zou,Leying Wen,Dayan Wang,Dexin Li,Yuelong Shu
A/Guangxi-Qinnan/SWL1187/2009	Guangxi	2009-Nov-02	EPI_ISL_74634	2		WHO Chinese National Influenza Center	Yu Lan,Zi Li,Xiyan Li,Xiang Zhao,Yanhui Cheng,minju Tan,Xinwan Li,Lei Yang,Shumei Zou,Leying Wen,Dayan Wang,Dexin Li,Yuelong Shu
A/Heilongjiang-Saertu/SWL174/2009	Heilongjiang	2009-Nov-02	EPI_ISL_74633	6B.1		WHO Chinese National Influenza Center	Yu Lan,Zi Li,Xiyan Li,Xiang Zhao,Yanhui Cheng,minju Tan,Xinwan Li,Lei Yang,Shumei Zou,Leying Wen,Dayan Wang,Dexin Li,Yuelong Shu
A/Neimenggu-Hangjinhouqi/SWL54/2009	Neimenggu	2009-Nov-02	EPI_ISL_74632	2		WHO Chinese National Influenza Center	Yu Lan,Zi Li,Xiyan Li,Xiang Zhao,Yanhui Cheng,minju Tan,Xinwan Li,Lei Yang,Shumei Zou,Leying Wen,Dayan Wang,Dexin Li,Yuelong Shu
A/Neimenggu-Hangjinhouqi/SWL53/2009	Neimenggu	2009-Nov-02	EPI_ISL_74631	2		WHO Chinese National Influenza Center	Yu Lan,Zi Li,Xiyan Li,Xiang Zhao,Yanhui Cheng,minju Tan,Xinwan Li,Lei Yang,Shumei Zou,Leying Wen,Dayan Wang,Dexin Li,Yuelong Shu
A/Neimenggu-Hangjinhouqi/SWL51/2009	Neimenggu	2009-Nov-02	EPI_ISL_74630	2		WHO Chinese National Influenza Center	Yu Lan,Zi Li,Xiyan Li,Xiang Zhao,Yanhui Cheng,minju Tan,Xinwan Li,Lei Yang,Shumei Zou,Leying Wen,Dayan Wang,Dexin Li,Yuelong Shu
A/Gansu-Kongdong/SWL3113/2009	Gansu	2009-Nov-06	EPI_ISL_74629	6B.1		WHO Chinese National Influenza Center	Yu Lan,Zi Li,Xiyan Li,Xiang Zhao,Yanhui Cheng,minju Tan,Xinwan Li,Lei Yang,Shumei Zou,Leying Wen,Dayan Wang,Dexin Li,Yuelong Shu
A/Shanxi-Qixian/SWL37/2009	Shanxi	2009-Nov-07	EPI_ISL_74628	2		WHO Chinese National Influenza Center	Yu Lan,Zi Li,Xiyan Li,Xiang Zhao,Yanhui Cheng,minju Tan,Xinwan Li,Lei Yang,Shumei Zou,Leying Wen,Dayan Wang,Dexin Li,Yuelong Shu
A/Shanxi-Xinghualing/SWL1570/2009	Shanxi	2009-Oct-28	EPI_ISL_74627	3		WHO Chinese National Influenza Center	Yu Lan,Zi Li,Xiyan Li,Xiang Zhao,Yanhui Cheng,minju Tan,Xinwan Li,Lei Yang,Shumei Zou,Leying Wen,Dayan Wang,Dexin Li,Yuelong Shu
A/Beijing-Huairou/SWL11005/2009	Beijing	2009-Nov-10	EPI_ISL_74626	4		WHO Chinese National Influenza Center	Yu Lan,Zi Li,Xiyan Li,Xiang Zhao,Yanhui Cheng,minju Tan,Xinwan Li,Lei Yang,Shumei Zou,Leying Wen,Dayan Wang,Dexin Li,Yuelong Shu
A/Beijing-Huairou/SWL11052/2009	Beijing	2009-Nov-18	EPI_ISL_74625	2		WHO Chinese National Influenza Center	Yu Lan,Zi Li,Xiyan Li,Xiang Zhao,Yanhui Cheng,minju Tan,Xinwan Li,Lei Yang,Shumei Zou,Leying Wen,Dayan Wang,Dexin Li,Yuelong Shu
A/Shanxi-Yuci/SWL352/2009	Shanxi	2009-Nov-05	EPI_ISL_74624	4		WHO Chinese National Influenza Center	Yu Lan,Zi Li,Xiyan Li,Xiang Zhao,Yanhui Cheng,minju Tan,Xinwan Li,Lei Yang,Shumei Zou,Leying Wen,Dayan Wang,Dexin Li,Yuelong Shu
A/Shanxi-Chengqu/SWL1681/2009	Shanxi	2009-Oct-20	EPI_ISL_74623	6B.1		WHO Chinese National Influenza Center	Yu Lan,Zi Li,Xiyan Li,Xiang Zhao,Yanhui Cheng,minju Tan,Xinwan Li,Lei Yang,Shumei Zou,Leying Wen,Dayan Wang,Dexin Li,Yuelong Shu
A/Shanxi-Chengqu/SWL1717/2009	Shanxi	2009-Oct-27	EPI_ISL_74622	6B.1		WHO Chinese National Influenza Center	Yu Lan,Zi Li,Xiyan Li,Xiang Zhao,Yanhui Cheng,minju Tan,Xinwan Li,Lei Yang,Shumei Zou,Leying Wen,Dayan Wang,Dexin Li,Yuelong Shu
A/Beijing-Huairou/SWL11030/2009	Beijing	2009-Nov-14	EPI_ISL_74621	5		WHO Chinese National Influenza Center	Yu Lan,Zi Li,Xiyan Li,Xiang Zhao,Yanhui Cheng,minju Tan,Xinwan Li,Lei Yang,Shumei Zou,Leying Wen,Dayan Wang,Dexin Li,Yuelong Shu
A/Beijing-Huairou/SWL11031/2009	Beijing	2009-Nov-14	EPI_ISL_74620	4		WHO Chinese National Influenza Center	Yu Lan,Zi Li,Xiyan Li,Xiang Zhao,Yanhui Cheng,minju Tan,Xinwan Li,Lei Yang,Shumei Zou,Leying Wen,Dayan Wang,Dexin Li,Yuelong Shu
A/Beijing-Huairou/SWL11032/2009	Beijing	2009-Nov-15	EPI_ISL_74619	6B.1		WHO Chinese National Influenza Center	Yu Lan,Zi Li,Xiyan Li,Xiang Zhao,Yanhui Cheng,minju Tan,Xinwan Li,Lei Yang,Shumei Zou,Leying Wen,Dayan Wang,Dexin Li,Yuelong Shu
A/Shanxi-Wanbolin/SWL337/2009	Shanxi	2009-Oct-27	EPI_ISL_74618	2		WHO Chinese National Influenza Center	Yu Lan,Zi Li,Xiyan Li,Xiang Zhao,Yanhui Cheng,minju Tan,Xinwan Li,Lei Yang,Shumei Zou,Leying Wen,Dayan Wang,Dexin Li,Yuelong Shu
A/Shanxi-Pingding/SWL351/2009	Shanxi	2009-Nov-05	EPI_ISL_74617	2		WHO Chinese National Influenza Center	Yu Lan,Zi Li,Xiyan Li,Xiang Zhao,Yanhui Cheng,minju Tan,Xinwan Li,Lei Yang,Shumei Zou,Leying Wen,Dayan Wang,Dexin Li,Yuelong Shu
A/Shanxi-Chengqu/SWL1741/2009	Shanxi	2009-Oct-29	EPI_ISL_74616	6B.1		WHO Chinese National Influenza Center	Yu Lan,Zi Li,Xiyan Li,Xiang Zhao,Yanhui Cheng,minju Tan,Xinwan Li,Lei Yang,Shumei Zou,Leying Wen,Dayan Wang,Dexin Li,Yuelong Shu
A/Shanxi-Chengqu/SWL351/2009	Shanxi	2009-Nov-03	EPI_ISL_74615	2		WHO Chinese National Influenza Center	Yu Lan,Zi Li,Xiyan Li,Xiang Zhao,Yanhui Cheng,minju Tan,Xinwan Li,Lei Yang,Shumei Zou,Leying Wen,Dayan Wang,Dexin Li,Yuelong Shu
A/Shanxi-Chengqu/SWL581/2009	Shanxi	2009-Oct-29	EPI_ISL_74614	6B.1		WHO Chinese National Influenza Center	Yu Lan,Zi Li,Xiyan Li,Xiang Zhao,Yanhui Cheng,minju Tan,Xinwan Li,Lei Yang,Shumei Zou,Leying Wen,Dayan Wang,Dexin Li,Yuelong Shu
A/Shanxi-Chengqu/SWL563/2009	Shanxi	2009-Oct-21	EPI_ISL_74613	6B.1		WHO Chinese National Influenza Center	Yu Lan,Zi Li,Xiyan Li,Xiang Zhao,Yanhui Cheng,minju Tan,Xinwan Li,Lei Yang,Shumei Zou,Leying Wen,Dayan Wang,Dexin Li,Yuelong Shu
A/Shanxi-Chengqu/SWL561/2009	Shanxi	2009-Oct-22	EPI_ISL_74612	4		WHO Chinese National Influenza Center	Yu Lan,Zi Li,Xiyan Li,Xiang Zhao,Yanhui Cheng,minju Tan,Xinwan Li,Lei Yang,Shumei Zou,Leying Wen,Dayan Wang,Dexin Li,Yuelong Shu
A/Shanxi-Chengqu/SWL547/2009	Shanxi	2009-Oct-19	EPI_ISL_74611	2		WHO Chinese National Influenza Center	Yu Lan,Zi Li,Xiyan Li,Xiang Zhao,Yanhui Cheng,minju Tan,Xinwan Li,Lei Yang,Shumei Zou,Leying Wen,Dayan Wang,Dexin Li,Yuelong Shu
A/Shanxi-Chengqu/SWL58/2009	Shanxi	2009-Oct-14	EPI_ISL_74610	3		WHO Chinese National Influenza Center	Yu Lan,Zi Li,Xiyan Li,Xiang Zhao,Yanhui Cheng,minju Tan,Xinwan Li,Lei Yang,Shumei Zou,Leying Wen,Dayan Wang,Dexin Li,Yuelong Shu
A/Shanxi-Chengqu/SWL56/2009	Shanxi	2009-Oct-14	EPI_ISL_74609	6B.1		WHO Chinese National Influenza Center	Yu Lan,Zi Li,Xiyan Li,Xiang Zhao,Yanhui Cheng,minju Tan,Xinwan Li,Lei Yang,Shumei Zou,Leying Wen,Dayan Wang,Dexin Li,Yuelong Shu
A/Shanxi-Linxian/SWL325/2009	Shanxi	2009-Nov-04	EPI_ISL_74608	2		WHO Chinese National Influenza Center	Yu Lan,Zi Li,Xiyan Li,Xiang Zhao,Yanhui Cheng,minju Tan,Xinwan Li,Lei Yang,Shumei Zou,Leying Wen,Dayan Wang,Dexin Li,Yuelong Shu
A/Shanxi-Yuci/SWL1110/2009	Shanxi	2009-Oct-31	EPI_ISL_74607	2		WHO Chinese National Influenza Center	Yu Lan,Zi Li,Xiyan Li,Xiang Zhao,Yanhui Cheng,minju Tan,Xinwan Li,Lei Yang,Shumei Zou,Leying Wen,Dayan Wang,Dexin Li,Yuelong Shu
A/Shanxi-Chengqu/SWL51/2009	Shanxi	2009-Oct-28	EPI_ISL_74606	2		WHO Chinese National Influenza Center	Yu Lan,Zi Li,Xiyan Li,Xiang Zhao,Yanhui Cheng,minju Tan,Xinwan Li,Lei Yang,Shumei Zou,Leying Wen,Dayan Wang,Dexin Li,Yuelong Shu
A/Shanxi-Chengqu/SWL1727/2009	Shanxi	2009-Oct-28	EPI_ISL_74605	6B.1		WHO Chinese National Influenza Center	Yu Lan,Zi Li,Xiyan Li,Xiang Zhao,Yanhui Cheng,minju Tan,Xinwan Li,Lei Yang,Shumei Zou,Leying Wen,Dayan Wang,Dexin Li,Yuelong Shu
A/Beijing-Huairou/SWL1840/2009	Beijing	2009-Oct-12	EPI_ISL_74604	2		WHO Chinese National Influenza Center	Yu Lan,Zi Li,Xiyan Li,Xiang Zhao,Yanhui Cheng,minju Tan,Xinwan Li,Lei Yang,Shumei Zou,Leying Wen,Dayan Wang,Dexin Li,Yuelong Shu
A/Beijing-Huairou/SWL1844/2009	Beijing	2009-Oct-13	EPI_ISL_74603	4		WHO Chinese National Influenza Center	Yu Lan,Zi Li,Xiyan Li,Xiang Zhao,Yanhui Cheng,minju Tan,Xinwan Li,Lei Yang,Shumei Zou,Leying Wen,Dayan Wang,Dexin Li,Yuelong Shu
A/Beijing-Huairou/SWL1799/2009	Beijing	2009-Oct-01	EPI_ISL_74602	2		WHO Chinese National Influenza Center	Yu Lan,Zi Li,Xiyan Li,Xiang Zhao,Yanhui Cheng,minju Tan,Xinwan Li,Lei Yang,Shumei Zou,Leying Wen,Dayan Wang,Dexin Li,Yuelong Shu
A/Beijing-Huairou/SWL1805/2009	Beijing	2009-Oct-01	EPI_ISL_74601	6B.1		WHO Chinese National Influenza Center	Yu Lan,Zi Li,Xiyan Li,Xiang Zhao,Yanhui Cheng,minju Tan,Xinwan Li,Lei Yang,Shumei Zou,Leying Wen,Dayan Wang,Dexin Li,Yuelong Shu
A/Beijing-Huairou/SWL1826/2009	Beijing	2009-Oct-07	EPI_ISL_74600	2		WHO Chinese National Influenza Center	Yu Lan,Zi Li,Xiyan Li,Xiang Zhao,Yanhui Cheng,minju Tan,Xinwan Li,Lei Yang,Shumei Zou,Leying Wen,Dayan Wang,Dexin Li,Yuelong Shu
A/Beijing-Xicheng/SWL11264/2009	Beijing	2009-Oct-19	EPI_ISL_74599	4		WHO Chinese National Influenza Center	Yu Lan,Zi Li,Xiyan Li,Xiang Zhao,Yanhui Cheng,minju Tan,Xinwan Li,Lei Yang,Shumei Zou,Leying Wen,Dayan Wang,Dexin Li,Yuelong Shu
A/Beijing-Huairou/SWL1977/2009	Beijing	2009-Nov-04	EPI_ISL_74598	4		WHO Chinese National Influenza Center	Yu Lan,Zi Li,Xiyan Li,Xiang Zhao,Yanhui Cheng,minju Tan,Xinwan Li,Lei Yang,Shumei Zou,Leying Wen,Dayan Wang,Dexin Li,Yuelong Shu
A/Beijing-Huairou/SWL1987/2009	Beijing	2009-Nov-06	EPI_ISL_74597	6B.1		WHO Chinese National Influenza Center	Yu Lan,Zi Li,Xiyan Li,Xiang Zhao,Yanhui Cheng,minju Tan,Xinwan Li,Lei Yang,Shumei Zou,Leying Wen,Dayan Wang,Dexin Li,Yuelong Shu
A/Beijing-Huairou/SWL1991/2009	Beijing	2009-Nov-06	EPI_ISL_74596	3		WHO Chinese National Influenza Center	Yu Lan,Zi Li,Xiyan Li,Xiang Zhao,Yanhui Cheng,minju Tan,Xinwan Li,Lei Yang,Shumei Zou,Leying Wen,Dayan Wang,Dexin Li,Yuelong Shu
A/Beijing-Huairou/SWL1994/2009	Beijing	2009-Nov-07	EPI_ISL_74595	4		WHO Chinese National Influenza Center	Yu Lan,Zi Li,Xiyan Li,Xiang Zhao,Yanhui Cheng,minju Tan,Xinwan Li,Lei Yang,Shumei Zou,Leying Wen,Dayan Wang,Dexin Li,Yuelong Shu
A/Beijing-Huairou/SWL1998/2009	Beijing	2009-Nov-09	EPI_ISL_74594	2		WHO Chinese National Influenza Center	Yu Lan,Zi Li,Xiyan Li,Xiang Zhao,Yanhui Cheng,minju Tan,Xinwan Li,Lei Yang,Shumei Zou,Leying Wen,Dayan Wang,Dexin Li,Yuelong Shu
A/Beijing-Huairou/SWL11001/2009	Beijing	2009-Nov-08	EPI_ISL_74593	6B.1		WHO Chinese National Influenza Center	Yu Lan,Zi Li,Xiyan Li,Xiang Zhao,Yanhui Cheng,minju Tan,Xinwan Li,Lei Yang,Shumei Zou,Leying Wen,Dayan Wang,Dexin Li,Yuelong Shu
A/Shanxi-Lishi/SWL530/2009	Shanxi	2009-Oct-09	EPI_ISL_74592	2		WHO Chinese National Influenza Center	Yu Lan,Zi Li,Xiyan Li,Xiang Zhao,Yanhui Cheng,minju Tan,Xinwan Li,Lei Yang,Shumei Zou,Leying Wen,Dayan Wang,Dexin Li,Yuelong Shu
A/Shanxi-Xinghualing/SWL1480/2009	Shanxi	2009-Oct-14	EPI_ISL_74591	6B.1		WHO Chinese National Influenza Center	Yu Lan,Zi Li,Xiyan Li,Xiang Zhao,Yanhui Cheng,minju Tan,Xinwan Li,Lei Yang,Shumei Zou,Leying Wen,Dayan Wang,Dexin Li,Yuelong Shu
A/Gansu-Linxia/SWL1259/2009	Gansu	2009-Oct-16	EPI_ISL_74590	6B.1		WHO Chinese National Influenza Center	Yu Lan,Zi Li,Xiyan Li,Xiang Zhao,Yanhui Cheng,minju Tan,Xinwan Li,Lei Yang,Shumei Zou,Leying Wen,Dayan Wang,Dexin Li,Yuelong Shu
A/Jiangsu-Taixing/SWL33/2009	Jiangsu	2009-Sep-07	EPI_ISL_74589	6B.1		WHO Chinese National Influenza Center	Yu Lan,Zi Li,Xiyan Li,Xiang Zhao,Yanhui Cheng,minju Tan,Xinwan Li,Lei Yang,Shumei Zou,Leying Wen,Dayan Wang,Dexin Li,Yuelong Shu
A/Jiangsu-Xiaguan/SWL1440/2009	Jiangsu	2009-Sep-22	EPI_ISL_74588	2		WHO Chinese National Influenza Center	Yu Lan,Zi Li,Xiyan Li,Xiang Zhao,Yanhui Cheng,minju Tan,Xinwan Li,Lei Yang,Shumei Zou,Leying Wen,Dayan Wang,Dexin Li,Yuelong Shu
A/Jiangsu-Xiaguan/SWL1438/2009	Jiangsu	2009-Sep-21	EPI_ISL_74587	5		WHO Chinese National Influenza Center	Yu Lan,Zi Li,Xiyan Li,Xiang Zhao,Yanhui Cheng,minju Tan,Xinwan Li,Lei Yang,Shumei Zou,Leying Wen,Dayan Wang,Dexin Li,Yuelong Shu
A/Jiangsu-Xiaguan/SWL1411/2009	Jiangsu	2009-Sep-14	EPI_ISL_74586	2		WHO Chinese National Influenza Center	Yu Lan,Zi Li,Xiyan Li,Xiang Zhao,Yanhui Cheng,minju Tan,Xinwan Li,Lei Yang,Shumei Zou,Leying Wen,Dayan Wang,Dexin Li,Yuelong Shu
A/Gansu-Qilihe/SWL53/2009	Gansu	2009-Oct-22	EPI_ISL_74585	2		WHO Chinese National Influenza Center	Yu Lan,Zi Li,Xiyan Li,Xiang Zhao,Yanhui Cheng,minju Tan,Xinwan Li,Lei Yang,Shumei Zou,Leying Wen,Dayan Wang,Dexin Li,Yuelong Shu
A/Shanxi-Linxian/SWL323/2009	Shanxi	2009-Nov-04	EPI_ISL_74584	5		WHO Chinese National Influenza Center	Yu Lan,Zi Li,Xiyan Li,Xiang Zhao,Yanhui Cheng,minju Tan,Xinwan Li,Lei Yang,Shumei Zou,Leying Wen,Dayan Wang,Dexin Li,Yuelong Shu
A/Gansu-Chengguan/SWL12842/2009	Gansu	2009-Oct-19	EPI_ISL_74583	2		WHO Chinese National Influenza Center	Yu Lan,Zi Li,Xiyan Li,Xiang Zhao,Yanhui Cheng,minju Tan,Xinwan Li,Lei Yang,Shumei Zou,Leying Wen,Dayan Wang,Dexin Li,Yuelong Shu
A/Xinjiang-Wusu/SWL36/2009	Xinjiang	2009-Oct-15	EPI_ISL_74582	2		WHO Chinese National Influenza Center	Yu Lan,Zi Li,Xiyan Li,Xiang Zhao,Yanhui Cheng,minju Tan,Xinwan Li,Lei Yang,Shumei Zou,Leying Wen,Dayan Wang,Dexin Li,Yuelong Shu
A/Xinjiang-Kuitun/SWL314/2009	Xinjiang	2009-Oct-19	EPI_ISL_74581	6B.1		WHO Chinese National Influenza Center	Yu Lan,Zi Li,Xiyan Li,Xiang Zhao,Yanhui Cheng,minju Tan,Xinwan Li,Lei Yang,Shumei Zou,Leying Wen,Dayan Wang,Dexin Li,Yuelong Shu
A/Xinjiang-Kuitun/SWL39/2009	Xinjiang	2009-Oct-19	EPI_ISL_74580	6B.1		WHO Chinese National Influenza Center	Yu Lan,Zi Li,Xiyan Li,Xiang Zhao,Yanhui Cheng,minju Tan,Xinwan Li,Lei Yang,Shumei Zou,Leying Wen,Dayan Wang,Dexin Li,Yuelong Shu
A/Xinjiang-Kuitun/SWL32/2009	Xinjiang	2009-Oct-18	EPI_ISL_74579	6B.1		WHO Chinese National Influenza Center	Yu Lan,Zi Li,Xiyan Li,Xiang Zhao,Yanhui Cheng,minju Tan,Xinwan Li,Lei Yang,Shumei Zou,Leying Wen,Dayan Wang,Dexin Li,Yuelong Shu
A/Xinjiang-Hutubi/SWL1424/2009	Xinjiang	2009-Oct-19	EPI_ISL_74578	2		WHO Chinese National Influenza Center	Yu Lan,Zi Li,Xiyan Li,Xiang Zhao,Yanhui Cheng,minju Tan,Xinwan Li,Lei Yang,Shumei Zou,Leying Wen,Dayan Wang,Dexin Li,Yuelong Shu
A/Jiangsu-Canglang/SWL1428/2009	Jiangsu	2009-Oct-15	EPI_ISL_74577	2		WHO Chinese National Influenza Center	Yu Lan,Zi Li,Xiyan Li,Xiang Zhao,Yanhui Cheng,minju Tan,Xinwan Li,Lei Yang,Shumei Zou,Leying Wen,Dayan Wang,Dexin Li,Yuelong Shu
A/Guangdong-Futian/SWL1485/2009	Guangdong	2009-Oct-10	EPI_ISL_74576	4		WHO Chinese National Influenza Center	Yu Lan,Zi Li,Xiyan Li,Xiang Zhao,Yanhui Cheng,minju Tan,Xinwan Li,Lei Yang,Shumei Zou,Leying Wen,Dayan Wang,Dexin Li,Yuelong Shu
A/Guangdong-Futian/SWL1480/2009	Guangdong	2009-Oct-10	EPI_ISL_74575	2		WHO Chinese National Influenza Center	Yu Lan,Zi Li,Xiyan Li,Xiang Zhao,Yanhui Cheng,minju Tan,Xinwan Li,Lei Yang,Shumei Zou,Leying Wen,Dayan Wang,Dexin Li,Yuelong Shu
A/Guangdong-Luohu/SWL1712/2009	Guangdong	2009-Oct-21	EPI_ISL_74574	6B.1		WHO Chinese National Influenza Center	Yu Lan,Zi Li,Xiyan Li,Xiang Zhao,Yanhui Cheng,minju Tan,Xinwan Li,Lei Yang,Shumei Zou,Leying Wen,Dayan Wang,Dexin Li,Yuelong Shu
A/Beijing-Xuanwu/SWL1945/2009	Beijing	2009-Oct-06	EPI_ISL_74573	4		WHO Chinese National Influenza Center	Yu Lan,Zi Li,Xiyan Li,Xiang Zhao,Yanhui Cheng,minju Tan,Xinwan Li,Lei Yang,Shumei Zou,Leying Wen,Dayan Wang,Dexin Li,Yuelong Shu
A/Gansu-Chengguan/SWL12849/2009	Gansu	2009-Oct-18	EPI_ISL_74572	2		WHO Chinese National Influenza Center	Yu Lan,Zi Li,Xiyan Li,Xiang Zhao,Yanhui Cheng,minju Tan,Xinwan Li,Lei Yang,Shumei Zou,Leying Wen,Dayan Wang,Dexin Li,Yuelong Shu
A/Gansu-Chengguan/SWL12771/2009	Gansu	2009-Oct-18	EPI_ISL_74571	2		WHO Chinese National Influenza Center	Yu Lan,Zi Li,Xiyan Li,Xiang Zhao,Yanhui Cheng,minju Tan,Xinwan Li,Lei Yang,Shumei Zou,Leying Wen,Dayan Wang,Dexin Li,Yuelong Shu
A/Gansu-Chengguan/SWL12770/2009	Gansu	2009-Oct-18	EPI_ISL_74570	2		WHO Chinese National Influenza Center	Yu Lan,Zi Li,Xiyan Li,Xiang Zhao,Yanhui Cheng,minju Tan,Xinwan Li,Lei Yang,Shumei Zou,Leying Wen,Dayan Wang,Dexin Li,Yuelong Shu
A/Hubei-Hongshan/SWL1288/2009	Hubei	2009-Oct-22	EPI_ISL_74569	2		WHO Chinese National Influenza Center	Yu Lan,Zi Li,Xiyan Li,Xiang Zhao,Yanhui Cheng,minju Tan,Xinwan Li,Lei Yang,Shumei Zou,Leying Wen,Dayan Wang,Dexin Li,Yuelong Shu
A/Hubei-Hongshan/SWL1284/2009	Hubei	2009-Oct-20	EPI_ISL_74568	2		WHO Chinese National Influenza Center	Yu Lan,Zi Li,Xiyan Li,Xiang Zhao,Yanhui Cheng,minju Tan,Xinwan Li,Lei Yang,Shumei Zou,Leying Wen,Dayan Wang,Dexin Li,Yuelong Shu
A/Hubei-Wuchang/SWL1423/2009	Hubei	2009-Oct-21	EPI_ISL_74567	2		WHO Chinese National Influenza Center	Yu Lan,Zi Li,Xiyan Li,Xiang Zhao,Yanhui Cheng,minju Tan,Xinwan Li,Lei Yang,Shumei Zou,Leying Wen,Dayan Wang,Dexin Li,Yuelong Shu
A/Hubei-Wuchang/SWL1418/2009	Hubei	2009-Oct-20	EPI_ISL_74566	2		WHO Chinese National Influenza Center	Yu Lan,Zi Li,Xiyan Li,Xiang Zhao,Yanhui Cheng,minju Tan,Xinwan Li,Lei Yang,Shumei Zou,Leying Wen,Dayan Wang,Dexin Li,Yuelong Shu
A/Hubei-Wuchang/SWL1407/2009	Hubei	2009-Oct-16	EPI_ISL_74565	6B.1		WHO Chinese National Influenza Center	Yu Lan,Zi Li,Xiyan Li,Xiang Zhao,Yanhui Cheng,minju Tan,Xinwan Li,Lei Yang,Shumei Zou,Leying Wen,Dayan Wang,Dexin Li,Yuelong Shu
A/Tianjin-Tanggu/SWL1110/2009	Tianjin	2009-Oct-13	EPI_ISL_74564	1		WHO Chinese National Influenza Center	Yu Lan,Zi Li,Xiyan Li,Xiang Zhao,Yanhui Cheng,minju Tan,Xinwan Li,Lei Yang,Shumei Zou,Leying Wen,Dayan Wang,Dexin Li,Yuelong Shu
A/Tianjin-Tanggu/SWL1106/2009	Tianjin	2009-Oct-13	EPI_ISL_74563	3		WHO Chinese National Influenza Center	Yu Lan,Zi Li,Xiyan Li,Xiang Zhao,Yanhui Cheng,minju Tan,Xinwan Li,Lei Yang,Shumei Zou,Leying Wen,Dayan Wang,Dexin Li,Yuelong Shu
A/Guangdong-Ruizhou/SWL1433/2009	Guangdong	2009-Oct-19	EPI_ISL_74562	5		WHO Chinese National Influenza Center	Yu Lan,Zi Li,Xiyan Li,Xiang Zhao,Yanhui Cheng,minju Tan,Xinwan Li,Lei Yang,Shumei Zou,Leying Wen,Dayan Wang,Dexin Li,Yuelong Shu
A/Beijing-Huairou/SWL1859/2009	Beijing	2009-Oct-01	EPI_ISL_74561	2		WHO Chinese National Influenza Center	Yu Lan,Zi Li,Xiyan Li,Xiang Zhao,Yanhui Cheng,minju Tan,Xinwan Li,Lei Yang,Shumei Zou,Leying Wen,Dayan Wang,Dexin Li,Yuelong Shu
A/Beijing-Huairou/SWL1848/2009	Beijing	2009-Oct-01	EPI_ISL_74560	1		WHO Chinese National Influenza Center	Yu Lan,Zi Li,Xiyan Li,Xiang Zhao,Yanhui Cheng,minju Tan,Xinwan Li,Lei Yang,Shumei Zou,Leying Wen,Dayan Wang,Dexin Li,Yuelong Shu
A/Beijing-Huairou/SWL1856/2009	Beijing	2009-Oct-01	EPI_ISL_74559	6B.1		WHO Chinese National Influenza Center	Yu Lan,Zi Li,Xiyan Li,Xiang Zhao,Yanhui Cheng,minju Tan,Xinwan Li,Lei Yang,Shumei Zou,Leying Wen,Dayan Wang,Dexin Li,Yuelong Shu
A/Jiangsu-Xiaguan/SWL1442/2009	Jiangsu	2009-Sep-23	EPI_ISL_74558	2		WHO Chinese National Influenza Center	Yu Lan,Zi Li,Xiyan Li,Xiang Zhao,Yanhui Cheng,minju Tan,Xinwan Li,Lei Yang,Shumei Zou,Leying Wen,Dayan Wang,Dexin Li,Yuelong Shu
A/Jiangsu-Xiaguan/SWL1439/2009	Jiangsu	2009-Sep-22	EPI_ISL_74557	2		WHO Chinese National Influenza Center	Yu Lan,Zi Li,Xiyan Li,Xiang Zhao,Yanhui Cheng,minju Tan,Xinwan Li,Lei Yang,Shumei Zou,Leying Wen,Dayan Wang,Dexin Li,Yuelong Shu
A/Jiangsu-Xiaguan/SWL1438/2009	Jiangsu	2009-Sep-21	EPI_ISL_74556	5		WHO Chinese National Influenza Center	Yu Lan,Zi Li,Xiyan Li,Xiang Zhao,Yanhui Cheng,minju Tan,Xinwan Li,Lei Yang,Shumei Zou,Leying Wen,Dayan Wang,Dexin Li,Yuelong Shu
A/Jiangsu-Xiaguan/SWL1406/2009	Jiangsu	2009-Sep-14	EPI_ISL_74555	2		WHO Chinese National Influenza Center	Yu Lan,Zi Li,Xiyan Li,Xiang Zhao,Yanhui Cheng,minju Tan,Xinwan Li,Lei Yang,Shumei Zou,Leying Wen,Dayan Wang,Dexin Li,Yuelong Shu
A/Jiangsu-Xiaguan/SWL1404/2009	Jiangsu	2009-Sep-11	EPI_ISL_74554	2		WHO Chinese National Influenza Center	Yu Lan,Zi Li,Xiyan Li,Xiang Zhao,Yanhui Cheng,minju Tan,Xinwan Li,Lei Yang,Shumei Zou,Leying Wen,Dayan Wang,Dexin Li,Yuelong Shu
A/Jiangsu-Nanjinggulou/SWL11170/2009	Jiangsu	2009-Sep-19	EPI_ISL_74553	2		WHO Chinese National Influenza Center	Yu Lan,Zi Li,Xiyan Li,Xiang Zhao,Yanhui Cheng,minju Tan,Xinwan Li,Lei Yang,Shumei Zou,Leying Wen,Dayan Wang,Dexin Li,Yuelong Shu
A/Jiangsu-Nanjinggulou/SWL11146/2009	Jiangsu	2009-Sep-17	EPI_ISL_74552	2		WHO Chinese National Influenza Center	Yu Lan,Zi Li,Xiyan Li,Xiang Zhao,Yanhui Cheng,minju Tan,Xinwan Li,Lei Yang,Shumei Zou,Leying Wen,Dayan Wang,Dexin Li,Yuelong Shu
A/Jiangsu-Nanjinggulou/SWL11136/2009	Jiangsu	2009-Sep-16	EPI_ISL_74551	1		WHO Chinese National Influenza Center	Yu Lan,Zi Li,Xiyan Li,Xiang Zhao,Yanhui Cheng,minju Tan,Xinwan Li,Lei Yang,Shumei Zou,Leying Wen,Dayan Wang,Dexin Li,Yuelong Shu
A/Jiangsu-Nanjinggulou/SWL11133/2009	Jiangsu	2009-Sep-15	EPI_ISL_74550	2		WHO Chinese National Influenza Center	Yu Lan,Zi Li,Xiyan Li,Xiang Zhao,Yanhui Cheng,minju Tan,Xinwan Li,Lei Yang,Shumei Zou,Leying Wen,Dayan Wang,Dexin Li,Yuelong Shu
A/Jiangsu-Nanjinggulou/SWL11132/2009	Jiangsu	2009-Sep-15	EPI_ISL_74549	6B.1		WHO Chinese National Influenza Center	Yu Lan,Zi Li,Xiyan Li,Xiang Zhao,Yanhui Cheng,minju Tan,Xinwan Li,Lei Yang,Shumei Zou,Leying Wen,Dayan Wang,Dexin Li,Yuelong Shu
A/Beijing-Xicheng/SWL11348/2009	Beijing	2009-Oct-01	EPI_ISL_74548	4		WHO Chinese National Influenza Center	Yu Lan,Zi Li,Xiyan Li,Xiang Zhao,Yanhui Cheng,minju Tan,Xinwan Li,Lei Yang,Shumei Zou,Leying Wen,Dayan Wang,Dexin Li,Yuelong Shu
A/Beijing-Xicheng/SWL11337/2009	Beijing	2009-Oct-01	EPI_ISL_74547	6B.1		WHO Chinese National Influenza Center	Yu Lan,Zi Li,Xiyan Li,Xiang Zhao,Yanhui Cheng,minju Tan,Xinwan Li,Lei Yang,Shumei Zou,Leying Wen,Dayan Wang,Dexin Li,Yuelong Shu
A/Beijing-Xicheng/SWL11336/2009	Beijing	2009-Oct-01	EPI_ISL_74546	5		WHO Chinese National Influenza Center	Yu Lan,Zi Li,Xiyan Li,Xiang Zhao,Yanhui Cheng,minju Tan,Xinwan Li,Lei Yang,Shumei Zou,Leying Wen,Dayan Wang,Dexin Li,Yuelong Shu
A/Beijing-Xicheng/SWL11335/2009	Beijing	2009-Oct-01	EPI_ISL_74545	2		WHO Chinese National Influenza Center	Yu Lan,Zi Li,Xiyan Li,Xiang Zhao,Yanhui Cheng,minju Tan,Xinwan Li,Lei Yang,Shumei Zou,Leying Wen,Dayan Wang,Dexin Li,Yuelong Shu
A/Beijing-Xicheng/SWL11334/2009	Beijing	2009-Oct-01	EPI_ISL_74544	2		WHO Chinese National Influenza Center	Yu Lan,Zi Li,Xiyan Li,Xiang Zhao,Yanhui Cheng,minju Tan,Xinwan Li,Lei Yang,Shumei Zou,Leying Wen,Dayan Wang,Dexin Li,Yuelong Shu
A/Beijing-Xicheng/SWL11116/2009	Beijing	2009-Sep-01	EPI_ISL_74543	2		WHO Chinese National Influenza Center	Yu Lan,Zi Li,Xiyan Li,Xiang Zhao,Yanhui Cheng,minju Tan,Xinwan Li,Lei Yang,Shumei Zou,Leying Wen,Dayan Wang,Dexin Li,Yuelong Shu
A/Haishu/SWL110/2010	Haishu	2010-Jan-04	EPI_ISL_74161	6B.1		Import from public-domain	Chen,Y.; Zhang,Y.; Lu,Y.; Mao,H.; Zhou,M.; Li,Z.; Ni,Y.; Zhou,B.
A/ShandongTaishan/1616/2009	ShandongTaishan	2009-Dec-07	EPI_ISL_66049	6B.1		Import from public-domain	Hou,P.Q.; Zhang,R.Q.; Lu,J.J.
A/HunanKaifu/SWL4142/2009	HunanKaifu	2009-Nov-21	EPI_ISL_66013	1		Import from public-domain	Zhang,R.S.; Ou,X.H.; Tian,B.; Yuan,J.
A/HunanFurong/SWL4224/2009	HunanFurong	2009-Nov-26	EPI_ISL_66012	2		Import from public-domain	Zhang,R.S.; Ou,X.H.; Tian,B.; Yuan,J.
A/HunanChangsha/SWL4346/2009	HunanChangsha	2009-Nov-24	EPI_ISL_66011	3		Import from public-domain	Zhang,R.S.; Ou,X.H.; Tian,B.; Yuan,J.
A/Hunan/SWL3/2009	Hunan	2009-Jun-13	EPI_ISL_33880	1		Import from public-domain
A/Nanjing/2/2009	Nanjing	2009-Jun-17	EPI_ISL_33840	1		Import from public-domain
A/Changsha/78/2009	Changsha	2009-Jun-29	EPI_ISL_33839	6B.1		Import from public-domain
A/Hong Kong/710/2020	Hong	2020-Mar-13	EPI_ISL_959871	6B.1A.5a.2	Government Virus Unit	Crick Worldwide Influenza Centre
A/Hong Kong/708/2020	Hong	2020-Mar-18	EPI_ISL_959870	6B.1A.5a.2	Government Virus Unit	Crick Worldwide Influenza Centre
A/Hong Kong/707/2020	Hong	2020-Mar-13	EPI_ISL_959869	6B.1A.5a.2	Government Virus Unit	Crick Worldwide Influenza Centre
A/Hong Kong/704/2020	Hong	2020-Mar-13	EPI_ISL_959868	6B.1	Government Virus Unit	Crick Worldwide Influenza Centre
A/Hong Kong/700/2020	Hong	2020-Mar-08	EPI_ISL_959867	6B.1A.5a.1	Government Virus Unit	Crick Worldwide Influenza Centre
A/Hong Kong/4592/2019	Hong	2019-Dec-14	EPI_ISL_584032	6B.1A.5a.2	Government Virus Unit	Centers for Disease Control and Prevention
A/Heilongjiang-Nangang/SWL123/2020	Heilongjiang	2020-Jan-07	EPI_ISL_485574	6B.1	WHO Chinese National Influenza Center	WHO Chinese National Influenza Center	Xiaoxu,Zeng;Xiyan,Li;Weijuan,Huang;Lei,Yang;Dayan,Wang
A/Heilongjiang-Nangang/SWL123/2020	Heilongjiang	2020-Jan-07	EPI_ISL_485573	6B.1	WHO Chinese National Influenza Center	WHO Chinese National Influenza Center	Xiaoxu,Zeng;Xiyan,Li;Weijuan,Huang;Lei,Yang;Dayan,Wang
A/Guangdong-Huicheng/SWL110/2020	Guangdong	2020-Jan-02	EPI_ISL_485572	6B.1	WHO Chinese National Influenza Center	WHO Chinese National Influenza Center	Xiaoxu,Zeng;Xiyan,Li;Weijuan,Huang;Lei,Yang;Dayan,Wang
A/Jilin-Chuanying/SWL14/2020	Jilin	2020-Jan-08	EPI_ISL_485571	6B.1	WHO Chinese National Influenza Center	WHO Chinese National Influenza Center	Xiaoxu,Zeng;Xiyan,Li;Weijuan,Huang;Lei,Yang;Dayan,Wang
A/Beijing-Huairou/SWL123/2020	Beijing	2020-Jan-07	EPI_ISL_485570	6B.1	WHO Chinese National Influenza Center	WHO Chinese National Influenza Center	Xiaoxu,Zeng;Xiyan,Li;Weijuan,Huang;Lei,Yang;Dayan,Wang
A/Beijing-Huairou/SWL123/2020	Beijing	2020-Jan-07	EPI_ISL_485569	6B.1	WHO Chinese National Influenza Center	WHO Chinese National Influenza Center	Xiaoxu,Zeng;Xiyan,Li;Weijuan,Huang;Lei,Yang;Dayan,Wang
A/Neimenggu-Linhe/SWL111/2020	Neimenggu	2020-Jan-08	EPI_ISL_485568	6B.1	WHO Chinese National Influenza Center	WHO Chinese National Influenza Center	Xiaoxu,Zeng;Xiyan,Li;Weijuan,Huang;Lei,Yang;Dayan,Wang
A/Shanghai-Chongming/SWL134/2020	Shanghai	2020-Jan-08	EPI_ISL_485567	6B.1	WHO Chinese National Influenza Center	WHO Chinese National Influenza Center	Xiaoxu,Zeng;Xiyan,Li;Weijuan,Huang;Lei,Yang;Dayan,Wang
A/Shanghai-Chongming/SWL134/2020	Shanghai	2020-Jan-08	EPI_ISL_485566	6B.1	WHO Chinese National Influenza Center	WHO Chinese National Influenza Center	Xiaoxu,Zeng;Xiyan,Li;Weijuan,Huang;Lei,Yang;Dayan,Wang
A/Shanghai-Jingan/SWL135/2020	Shanghai	2020-Jan-05	EPI_ISL_485565	6B.1	WHO Chinese National Influenza Center	WHO Chinese National Influenza Center	Xiaoxu,Zeng;Xiyan,Li;Weijuan,Huang;Lei,Yang;Dayan,Wang
A/Shaanxi-Hanbin/SWL110/2020	Shaanxi	2020-Jan-02	EPI_ISL_485564	6B.1	WHO Chinese National Influenza Center	WHO Chinese National Influenza Center	Xiaoxu,Zeng;Xiyan,Li;Weijuan,Huang;Lei,Yang;Dayan,Wang
A/Neimenggu-Alashanzuoqi/SWL16/2020	Neimenggu	2020-Jan-02	EPI_ISL_485563	6B.1	WHO Chinese National Influenza Center	WHO Chinese National Influenza Center	Xiaoxu,Zeng;Xiyan,Li;Weijuan,Huang;Lei,Yang;Dayan,Wang
A/Zhejiang-Yongkang/SWL120/2020	Zhejiang	2020-Jan-07	EPI_ISL_485562	6B.1	WHO Chinese National Influenza Center	WHO Chinese National Influenza Center	Xiaoxu,Zeng;Xiyan,Li;Weijuan,Huang;Lei,Yang;Dayan,Wang
A/Jilin-Chuanying/SWL14/2020	Jilin	2020-Jan-08	EPI_ISL_485561	6B.1	WHO Chinese National Influenza Center	WHO Chinese National Influenza Center	Xiaoxu,Zeng;Xiyan,Li;Weijuan,Huang;Lei,Yang;Dayan,Wang
A/Tianjin-Nankai/SWL110/2020	Tianjin	2020-Jan-01	EPI_ISL_485560	6B.1	WHO Chinese National Influenza Center	WHO Chinese National Influenza Center	Xiaoxu,Zeng;Xiyan,Li;Weijuan,Huang;Lei,Yang;Dayan,Wang
A/Beijing-Haidian/SWL16/2020	Beijing	2020-Jan-01	EPI_ISL_485559	6B.1	WHO Chinese National Influenza Center	WHO Chinese National Influenza Center	Xiaoxu,Zeng;Xiyan,Li;Weijuan,Huang;Lei,Yang;Dayan,Wang
A/Guangxi-Tiandong/SWL541/2019	Guangxi	2019-Dec-26	EPI_ISL_485558	6B.1	WHO Chinese National Influenza Center	WHO Chinese National Influenza Center	Xiaoxu,Zeng;Xiyan,Li;Weijuan,Huang;Lei,Yang;Dayan,Wang
A/Guangdong-Huicheng/SWL110/2020	Guangdong	2020-Jan-02	EPI_ISL_485541	6B.1	WHO Chinese National Influenza Center	WHO Chinese National Influenza Center	Xiaoxu,Zeng;Xiyan,Li;Weijuan,Huang;Lei,Yang;Dayan,Wang
A/Guangdong-Huicheng/SWL11/2020	Guangdong	2020-Jan-02	EPI_ISL_485540	6B.1	WHO Chinese National Influenza Center	WHO Chinese National Influenza Center	Xiaoxu,Zeng;Xiyan,Li;Weijuan,Huang;Lei,Yang;Dayan,Wang
A/Macao/600963/2020	Macao	2020-Jan-24	EPI_ISL_485537	6B.1	WHO Chinese National Influenza Center	WHO Chinese National Influenza Center	Xiaoxu,Zeng;Xiyan,Li;Weijuan,Huang;Lei,Yang;Dayan,Wang
A/Macao-/605334/2019	Macao	2019-Jul-08	EPI_ISL_485536	6B.1	WHO Chinese National Influenza Center	WHO Chinese National Influenza Center	Xiaoxu,Zeng;Xiyan,Li;Weijuan,Huang;Lei,Yang;Dayan,Wang
A/Macao-/606098/2019	Macao	2019-Aug-09	EPI_ISL_485535	6B.1	WHO Chinese National Influenza Center	WHO Chinese National Influenza Center	Xiaoxu,Zeng;Xiyan,Li;Weijuan,Huang;Lei,Yang;Dayan,Wang
A/Macao/607102/2019	Macao	2019-Sep-23	EPI_ISL_485534	6B.1	WHO Chinese National Influenza Center	WHO Chinese National Influenza Center	Xiaoxu,Zeng;Xiyan,Li;Weijuan,Huang;Lei,Yang;Dayan,Wang
A/Macao/607681/2019	Macao	2019-Oct-12	EPI_ISL_485533	6B.1	WHO Chinese National Influenza Center	WHO Chinese National Influenza Center	Xiaoxu,Zeng;Xiyan,Li;Weijuan,Huang;Lei,Yang;Dayan,Wang
A/Macao/609164/2019	Macao	2019-Nov-29	EPI_ISL_485532	6B.1	WHO Chinese National Influenza Center	WHO Chinese National Influenza Center	Xiaoxu,Zeng;Xiyan,Li;Weijuan,Huang;Lei,Yang;Dayan,Wang
A/Macao/609551/2019	Macao	2019-Dec-13	EPI_ISL_485531	6B.1	WHO Chinese National Influenza Center	WHO Chinese National Influenza Center	Xiaoxu,Zeng;Xiyan,Li;Weijuan,Huang;Lei,Yang;Dayan,Wang
A/Macao/609880/2019	Macao	2019-Dec-27	EPI_ISL_485530	6B.1	WHO Chinese National Influenza Center	WHO Chinese National Influenza Center	Xiaoxu,Zeng;Xiyan,Li;Weijuan,Huang;Lei,Yang;Dayan,Wang
A/Macao/600005/2020	Macao	2020-Jan-02	EPI_ISL_485529	6B.1	WHO Chinese National Influenza Center	WHO Chinese National Influenza Center	Xiaoxu,Zeng;Xiyan,Li;Weijuan,Huang;Lei,Yang;Dayan,Wang
A/Macao/600255/2020	Macao	2020-Jan-08	EPI_ISL_485528	6B.1	WHO Chinese National Influenza Center	WHO Chinese National Influenza Center	Xiaoxu,Zeng;Xiyan,Li;Weijuan,Huang;Lei,Yang;Dayan,Wang
A/Macao/600505/2020	Macao	2020-Jan-14	EPI_ISL_485527	6B.1	WHO Chinese National Influenza Center	WHO Chinese National Influenza Center	Xiaoxu,Zeng;Xiyan,Li;Weijuan,Huang;Lei,Yang;Dayan,Wang
A/Gyeongnam/1283/2019?A8H1?A9	Gyeongnam	2019-Nov-05	EPI_ISL_485526	6B.1	WHO Chinese National Influenza Center	WHO Chinese National Influenza Center	Xiaoxu,Zeng;Xiyan,Li;Weijuan,Huang;Lei,Yang;Dayan,Wang
A/Daegu/1296/2019?A8H1?A9	Daegu	2019-Nov-04	EPI_ISL_485525	6B.1	WHO Chinese National Influenza Center	WHO Chinese National Influenza Center	Xiaoxu,Zeng;Xiyan,Li;Weijuan,Huang;Lei,Yang;Dayan,Wang
A/Daejeon/1297/2019?A8H1?A9	Daejeon	2019-Nov-11	EPI_ISL_485524	6B.1	WHO Chinese National Influenza Center	WHO Chinese National Influenza Center	Xiaoxu,Zeng;Xiyan,Li;Weijuan,Huang;Lei,Yang;Dayan,Wang
A/Heilongjiang-Saertu/SWL11218/2020	Heilongjiang	2020-Mar-10	EPI_ISL_485498	6B.1	WHO Chinese National Influenza Center	WHO Chinese National Influenza Center	Xiaoxu,Zeng;Xiyan,Li;Weijuan,Huang;Lei,Yang;Dayan,Wang
A/Neimenggu-Maozhouli/SWL1120/2020	Neimenggu	2020-Mar-17	EPI_ISL_485497	6B.1	WHO Chinese National Influenza Center	WHO Chinese National Influenza Center	Xiaoxu,Zeng;Xiyan,Li;Weijuan,Huang;Lei,Yang;Dayan,Wang
A/Yunnan-Xianggelila/SWL1274/2020	Yunnan	2020-Mar-05	EPI_ISL_485496	6B.1	WHO Chinese National Influenza Center	WHO Chinese National Influenza Center	Xiaoxu,Zeng;Xiyan,Li;Weijuan,Huang;Lei,Yang;Dayan,Wang
A/Chongqing-Yuzhong/SWL196/2020	Chongqing	2020-Jan-10	EPI_ISL_485495	6B.1A.5a.2	WHO Chinese National Influenza Center	WHO Chinese National Influenza Center	Xiaoxu,Zeng;Xiyan,Li;Weijuan,Huang;Lei,Yang;Dayan,Wang
A/Ningxia-Xinqing/SWL1128/2020	Ningxia	2020-Jan-21	EPI_ISL_485494	6B.1A.5a.2	WHO Chinese National Influenza Center	WHO Chinese National Influenza Center	Xiaoxu,Zeng;Xiyan,Li;Weijuan,Huang;Lei,Yang;Dayan,Wang
A/Guangdong-Maonan/SWL197/2020	Guangdong	2020-Feb-06	EPI_ISL_485493	6B.1A.5a.2	WHO Chinese National Influenza Center	WHO Chinese National Influenza Center	Xiaoxu,Zeng;Xiyan,Li;Weijuan,Huang;Lei,Yang;Dayan,Wang
A/Guangdong-Meijiang/SWL1107/2020	Guangdong	2020-Jan-31	EPI_ISL_485492	6B.1	WHO Chinese National Influenza Center	WHO Chinese National Influenza Center	Xiaoxu,Zeng;Xiyan,Li;Weijuan,Huang;Lei,Yang;Dayan,Wang
A/Guangxi-Qingxiu/SWL139/2020	Guangxi	2020-Jan-09	EPI_ISL_485491	6B.1	WHO Chinese National Influenza Center	WHO Chinese National Influenza Center	Xiaoxu,Zeng;Xiyan,Li;Weijuan,Huang;Lei,Yang;Dayan,Wang
A/Guangxi-Gangbei/SWL150/2020	Guangxi	2020-Jan-20	EPI_ISL_485490	6B.1	WHO Chinese National Influenza Center	WHO Chinese National Influenza Center	Xiaoxu,Zeng;Xiyan,Li;Weijuan,Huang;Lei,Yang;Dayan,Wang
A/Liaoning-Xishi/SWL1101/2020	Liaoning	2020-Feb-05	EPI_ISL_485489	6B.1	WHO Chinese National Influenza Center	WHO Chinese National Influenza Center	Xiaoxu,Zeng;Xiyan,Li;Weijuan,Huang;Lei,Yang;Dayan,Wang
A/Ningxia-Xixia/SWL137/2020	Ningxia	2020-Jan-13	EPI_ISL_485488	6B.1	WHO Chinese National Influenza Center	WHO Chinese National Influenza Center	Xiaoxu,Zeng;Xiyan,Li;Weijuan,Huang;Lei,Yang;Dayan,Wang
A/Liaoning-Shuangta/SWL1128/2020	Liaoning	2020-Feb-17	EPI_ISL_485487	6B.1	WHO Chinese National Influenza Center	WHO Chinese National Influenza Center	Xiaoxu,Zeng;Xiyan,Li;Weijuan,Huang;Lei,Yang;Dayan,Wang
A/Yunnan-Simao/SWL1104/2020	Yunnan	2020-Feb-26	EPI_ISL_485486	6B.1	WHO Chinese National Influenza Center	WHO Chinese National Influenza Center	Xiaoxu,Zeng;Xiyan,Li;Weijuan,Huang;Lei,Yang;Dayan,Wang
A/Guizhou-Honghuagang/SWL11033/2019	Guizhou	2019-Dec-16	EPI_ISL_485485	6B.1	WHO Chinese National Influenza Center	WHO Chinese National Influenza Center	Xiaoxu,Zeng;Xiyan,Li;Weijuan,Huang;Lei,Yang;Dayan,Wang
A/Yunnan-Gucheng/SWL1230/2020	Yunnan	2020-Feb-04	EPI_ISL_485484	6B.1	WHO Chinese National Influenza Center	WHO Chinese National Influenza Center	Xiaoxu,Zeng;Xiyan,Li;Weijuan,Huang;Lei,Yang;Dayan,Wang
A/Guangdong-Meijiang/SWL1126/2020	Guangdong	2020-Feb-06	EPI_ISL_485483	6B.1	WHO Chinese National Influenza Center	WHO Chinese National Influenza Center	Xiaoxu,Zeng;Xiyan,Li;Weijuan,Huang;Lei,Yang;Dayan,Wang
A/Zhejiang-Xiacheng/SWL114/2020	Zhejiang	2020-Jan-07	EPI_ISL_485482	6B.1A.5a.2	WHO Chinese National Influenza Center	WHO Chinese National Influenza Center	Xiaoxu,Zeng;Xiyan,Li;Weijuan,Huang;Lei,Yang;Dayan,Wang
A/Yunnan-Guandu/SWL110/2020	Yunnan	2020-Jan-03	EPI_ISL_485481	6B.1	WHO Chinese National Influenza Center	WHO Chinese National Influenza Center	Xiaoxu,Zeng;Xiyan,Li;Weijuan,Huang;Lei,Yang;Dayan,Wang
A/Fujian-Cangshan/SWL11097/2019	Fujian	2019-Dec-30	EPI_ISL_485480	6B.1A.5a.2	WHO Chinese National Influenza Center	WHO Chinese National Influenza Center	Xiaoxu,Zeng;Xiyan,Li;Weijuan,Huang;Lei,Yang;Dayan,Wang
A/Zhejiang-Shangcheng/SWL11055/2019	Zhejiang	2019-Dec-19	EPI_ISL_485479	6B.1A.5a.2	WHO Chinese National Influenza Center	WHO Chinese National Influenza Center	Xiaoxu,Zeng;Xiyan,Li;Weijuan,Huang;Lei,Yang;Dayan,Wang
A/Shanghai-Jingan/SWL141/2020	Shanghai	2020-Jan-08	EPI_ISL_485478	6B.1A.5a.2	WHO Chinese National Influenza Center	WHO Chinese National Influenza Center	Xiaoxu,Zeng;Xiyan,Li;Weijuan,Huang;Lei,Yang;Dayan,Wang
A/Heilongjiang-Beilin/SWL1176/2020	Heilongjiang	2020-Mar-02	EPI_ISL_485454	6B.1	WHO Chinese National Influenza Center	WHO Chinese National Influenza Center	Xiaoxu,Zeng;Xiyan,Li;Weijuan,Huang;Lei,Yang;Dayan,Wang
A/Liaoning-Guta/SWL1351/2020	Liaoning	2020-Mar-11	EPI_ISL_485453	6B.1	WHO Chinese National Influenza Center	WHO Chinese National Influenza Center	Xiaoxu,Zeng;Xiyan,Li;Weijuan,Huang;Lei,Yang;Dayan,Wang
A/Fujian-Xinluo/SWL1473/2020	Fujian	2020-Mar-10	EPI_ISL_485452	6B.1	WHO Chinese National Influenza Center	WHO Chinese National Influenza Center	Xiaoxu,Zeng;Xiyan,Li;Weijuan,Huang;Lei,Yang;Dayan,Wang
A/Guangdong-Zhenjiang/SWL1173/2020	Guangdong	2020-Mar-02	EPI_ISL_485451	6B.1	WHO Chinese National Influenza Center	WHO Chinese National Influenza Center	Xiaoxu,Zeng;Xiyan,Li;Weijuan,Huang;Lei,Yang;Dayan,Wang
A/Shanghai-Jingan/SWL12225/2019	Shanghai	2019-Dec-22	EPI_ISL_485450	6B.1A.5a.2	WHO Chinese National Influenza Center	WHO Chinese National Influenza Center	Xiaoxu,Zeng;Xiyan,Li;Weijuan,Huang;Lei,Yang;Dayan,Wang
A/Ningxia-Xinqing/SWL1233/2020	Ningxia	2020-Jan-28	EPI_ISL_485449	6B.1A.5a.2	WHO Chinese National Influenza Center	WHO Chinese National Influenza Center	Xiaoxu,Zeng;Xiyan,Li;Weijuan,Huang;Lei,Yang;Dayan,Wang
A/Guangdong-Chikan/SWL118/2020	Guangdong	2020-Jan-06	EPI_ISL_485448	6B.1A.5a.2	WHO Chinese National Influenza Center	WHO Chinese National Influenza Center	Xiaoxu,Zeng;Xiyan,Li;Weijuan,Huang;Lei,Yang;Dayan,Wang
A/Yunnan-Simao/SWL188/2020	Yunnan	2020-Feb-22	EPI_ISL_485447	6B.1	WHO Chinese National Influenza Center	WHO Chinese National Influenza Center	Xiaoxu,Zeng;Xiyan,Li;Weijuan,Huang;Lei,Yang;Dayan,Wang
A/Jiangsu-Chongchuan/SWL12332/2020	Jiangsu	2020-Feb-13	EPI_ISL_485446	6B.1	WHO Chinese National Influenza Center	WHO Chinese National Influenza Center	Xiaoxu,Zeng;Xiyan,Li;Weijuan,Huang;Lei,Yang;Dayan,Wang
A/Liaoning-Shuncheng/SWL115/2020	Liaoning	2020-Jan-07	EPI_ISL_485445	6B.1	WHO Chinese National Influenza Center	WHO Chinese National Influenza Center	Xiaoxu,Zeng;Xiyan,Li;Weijuan,Huang;Lei,Yang;Dayan,Wang
A/Liaoning-Huanggu/SWL113/2020	Liaoning	2020-Jan-02	EPI_ISL_485444	6B.1	WHO Chinese National Influenza Center	WHO Chinese National Influenza Center	Xiaoxu,Zeng;Xiyan,Li;Weijuan,Huang;Lei,Yang;Dayan,Wang
A/Gansu-Xifeng/SWL1159/2020	Gansu	2020-Feb-24	EPI_ISL_485423	6B.1	WHO Chinese National Influenza Center	WHO Chinese National Influenza Center	Xiaoxu,Zeng;Xiyan,Li;Weijuan,Huang;Lei,Yang;Dayan,Wang
A/Guangdong-Maonan/SWL197/2020	Guangdong	2020-Feb-06	EPI_ISL_485422	6B.1A.5a.2	WHO Chinese National Influenza Center	WHO Chinese National Influenza Center	Xiaoxu,Zeng;Xiyan,Li;Weijuan,Huang;Lei,Yang;Dayan,Wang
A/Liaoning-Laobian/SWL1203/2020	Liaoning	2020-Mar-11	EPI_ISL_485421	6B.1	WHO Chinese National Influenza Center	WHO Chinese National Influenza Center	Xiaoxu,Zeng;Xiyan,Li;Weijuan,Huang;Lei,Yang;Dayan,Wang
A/Liaoning-Laobian/SWL1171/2020	Liaoning	2020-Feb-26	EPI_ISL_485420	6B.1	WHO Chinese National Influenza Center	WHO Chinese National Influenza Center	Xiaoxu,Zeng;Xiyan,Li;Weijuan,Huang;Lei,Yang;Dayan,Wang
A/Heilongjiang-Hailin/1199/2020	Heilongjiang	2020-Mar-10	EPI_ISL_485418	6B.1	WHO Chinese National Influenza Center	WHO Chinese National Influenza Center	Xiaoxu,Zeng;Xiyan,Li;Weijuan,Huang;Lei,Yang;Dayan,Wang
A/Gansu-Linxia/SWL1139/2020	Gansu	2020-Feb-17	EPI_ISL_485411	6B.1	WHO Chinese National Influenza Center	WHO Chinese National Influenza Center	Xiaoxu,Zeng;Xiyan,Li;Weijuan,Huang;Lei,Yang;Dayan,Wang
A/Liaoning-Huanggu/SWL1356/2020	Liaoning	2020-Mar-03	EPI_ISL_485410	6B.1	WHO Chinese National Influenza Center	WHO Chinese National Influenza Center	Xiaoxu,Zeng;Xiyan,Li;Weijuan,Huang;Lei,Yang;Dayan,Wang
A/Gansu-Linxia/SWL1176/2020	Gansu	2020-Mar-02	EPI_ISL_485409	6B.1	WHO Chinese National Influenza Center	WHO Chinese National Influenza Center	Xiaoxu,Zeng;Xiyan,Li;Weijuan,Huang;Lei,Yang;Dayan,Wang
A/Yunnan-Hongta/SWL1618/2020	Yunnan	2020-Mar-27	EPI_ISL_485408	6B.1	WHO Chinese National Influenza Center	WHO Chinese National Influenza Center	Xiaoxu,Zeng;Xiyan,Li;Weijuan,Huang;Lei,Yang;Dayan,Wang
A/Jilin-Nanguan/SWL1106/2020	Jilin	2020-Feb-11	EPI_ISL_485407	6B.1	WHO Chinese National Influenza Center	WHO Chinese National Influenza Center	Xiaoxu,Zeng;Xiyan,Li;Weijuan,Huang;Lei,Yang;Dayan,Wang
A/Guangdong/LCF/2019	Guangdong	2019-Dec-21	EPI_ISL_412027	6B.1	Guangzhou No.8 People's Hospital	The University of Hong Kong	'Xilong Deng,M.D.; Qigao Chen,Master; Yongping Lin,PhD; Honglin Chen,PhD; Xinhua Wang,PhD; Wenjun Song,PhD'
A/Hong Kong/2658/2012	Hong Hong	2012-May-02	EPI_ISL_395237	6B.1	Hong Kong Department of Health	Hong Kong Department of Health	Mak,G.C.
A/Hong Kong/735/2016	Hong Hong	2016-Feb-21	EPI_ISL_395236	6B.1	Hong Kong Department of Health	Hong Kong Department of Health	Mak,G.C.
A/Hong Kong/2662/2019	Hong Hong	2019-Jun-17	EPI_ISL_387077	6B.1A.5a.1	Government Virus Unit	Crick Worldwide Influenza Centre
A/Hong Kong/2661/2019	Hong Hong	2019-Jun-17	EPI_ISL_387076	6B.1	Government Virus Unit	Crick Worldwide Influenza Centre
A/Hong Kong/2660/2019	Hong Hong	2019-Jun-19	EPI_ISL_387075	6B.1A.5a.1	Government Virus Unit	Crick Worldwide Influenza Centre
A/Hong Kong/2659/2019	Hong Hong	2019-Jun-19	EPI_ISL_387074	6B.1	Government Virus Unit	Crick Worldwide Influenza Centre
A/Hong Kong/2658/2019	Hong Hong	2019-Jun-18	EPI_ISL_387073	6B.1	Government Virus Unit	Crick Worldwide Influenza Centre
A/Hong Kong/2657/2019	Hong Hong	2019-Jun-18	EPI_ISL_387072	6B.1	Government Virus Unit	Crick Worldwide Influenza Centre
A/Hong Kong/2656/2019	Hong Hong	2019-Jun-19	EPI_ISL_387071	6B.1	Government Virus Unit	Crick Worldwide Influenza Centre
A/Hong Kong/2655/2019	Hong Hong	2019-Jun-18	EPI_ISL_387070	6B.1	Government Virus Unit	Crick Worldwide Influenza Centre
A/Hong Kong/2272/2018	Hong Hong	2018-Oct-05	EPI_ISL_362543	6B.1	Government Virus Unit	Centers for Disease Control and Prevention
A/Sichuan-Qingyang/11819/2018	Sichuan	2018-Nov-08	EPI_ISL_362337	6B.1	WHO Chinese National Influenza Center	Centers for Disease Control and Prevention
A/Hainan-Xiuying/11613/2018	Hainan	2018-Nov-09	EPI_ISL_362289	6B.1	WHO Chinese National Influenza Center	Centers for Disease Control and Prevention
A/Xinjiang-Atushi/1631/2018	Xinjiang	2018-Nov-19	EPI_ISL_362256	6B.1	WHO Chinese National Influenza Center	Centers for Disease Control and Prevention
A/Hangzhou/H1138S/2018	Hangzhou	2018-Jan-03	EPI_ISL_346804	6B.1	The First Affiliated Hospital, College of Medicine, Zhejiang University	First Affiliated Hospital Medical School of Zhejiang University
A/Hong Kong/2272/2018	Hong Hong	2018-Oct-05	EPI_ISL_345972	6B.1	Government Virus Unit	Centers for Disease Control and Prevention
A/Hong Kong/3063/2018	Hong Hong	2018-Dec-04	EPI_ISL_345971	6B.1A.2	Government Virus Unit	Centers for Disease Control and Prevention
A/Hong Kong/98/2019	Hong Hong	2019-Jan-01	EPI_ISL_338465	6B.1	Government Virus Unit	Crick Worldwide Influenza Centre
A/Hong Kong/95/2019	Hong Hong	2019-Jan-01	EPI_ISL_338464	6B.1	Government Virus Unit	Crick Worldwide Influenza Centre
A/Hong Kong/94/2019	Hong Hong	2018-Dec-31	EPI_ISL_338463	6B.1	Government Virus Unit	Crick Worldwide Influenza Centre
A/Hong Kong/134/2019	Hong Hong	2019-Jan-02	EPI_ISL_338462	6B.1	Government Virus Unit	Crick Worldwide Influenza Centre
A/Hong Kong/110/2019	Hong Hong	2019-Jan-01	EPI_ISL_338461	6B.1A.2	Government Virus Unit	Crick Worldwide Influenza Centre
A/Hong Kong/106/2019	Hong Hong	2019-Jan-01	EPI_ISL_338460	6B.1	Government Virus Unit	Crick Worldwide Influenza Centre
A/HK/124/2019	Hong Hong	2018-Dec-28	EPI_ISL_337488	6B.1	Hong Kong Department of Health	Hong Kong Department of Health	Mak,G.C.; Lo,J.Y.C.
A/HK/56/2019	Hong Hong	2018-Dec-26	EPI_ISL_337487	6B.1	Hong Kong Department of Health	Hong Kong Department of Health	Mak,G.C.; Lo,J.Y.C.
A/HK/55/2019	Hong Hong	2018-Dec-23	EPI_ISL_337486	6B.1	Hong Kong Department of Health	Hong Kong Department of Health	Mak,G.C.; Lo,J.Y.C.
A/HK/3307/2018	Hong Hong	2018-Dec-21	EPI_ISL_337485	6B.1	Hong Kong Department of Health	Hong Kong Department of Health	Mak,G.C.; Lo,J.Y.C.
A/HK/3306/2018	Hong Hong	2018-Dec-19	EPI_ISL_337484	6B.1	Hong Kong Department of Health	Hong Kong Department of Health	Mak,G.C.; Lo,J.Y.C.
A/HK/3261/2018	Hong Hong	2018-Dec-18	EPI_ISL_337483	6B.1	Hong Kong Department of Health	Hong Kong Department of Health	Mak,G.C.; Lo,J.Y.C.
A/HK/3180/2018	Hong Hong	2018-Dec-09	EPI_ISL_337482	6B.1	Hong Kong Department of Health	Hong Kong Department of Health	Mak,G.C.; Lo,J.Y.C.
A/HK/3243/2018	Hong Hong	2018-Dec-07	EPI_ISL_337481	6B.1	Hong Kong Department of Health	Hong Kong Department of Health	Mak,G.C.; Lo,J.Y.C.
A/HK/3079/2018	Hong Hong	2018-Nov-30	EPI_ISL_337480	6B.1	Hong Kong Department of Health	Hong Kong Department of Health	Mak,G.C.; Lo,J.Y.C.
A/HK/54/2019	Hong Hong	2018-Dec-26	EPI_ISL_337479	6B.1	Hong Kong Department of Health	Hong Kong Department of Health	Mak,G.C.; Lo,J.Y.C.
A/HK/3063/2018	Hong Hong	2018-Dec-04	EPI_ISL_337478	6B.1	Hong Kong Department of Health	Hong Kong Department of Health	Mak,G.C.; Lo,J.Y.C.
A/HK/2986/2018	Hong Hong	2018-Nov-29	EPI_ISL_337477	6B.1A.2	Hong Kong Department of Health	Hong Kong Department of Health	Mak,G.C.; Lo,J.Y.C.
A/HK/2869/2018	Hong Hong	2018-Nov-25	EPI_ISL_337476	6B.1	Hong Kong Department of Health	Hong Kong Department of Health	Mak,G.C.; Lo,J.Y.C.
A/HK/2826/2018	Hong Hong	2018-Nov-23	EPI_ISL_337475	6B.1	Hong Kong Department of Health	Hong Kong Department of Health	Mak,G.C.; Lo,J.Y.C.
A/HK/2721/2018	Hong Hong	2018-Nov-15	EPI_ISL_337474	6B.1	Hong Kong Department of Health	Hong Kong Department of Health	Mak,G.C.; Lo,J.Y.C.
A/HK/2767/2018	Hong Hong	2018-Nov-14	EPI_ISL_337473	6B.1	Hong Kong Department of Health	Hong Kong Department of Health	Mak,G.C.; Lo,J.Y.C.
A/HK/2642/2018	Hong Hong	2018-Nov-11	EPI_ISL_337472	6B.1	Hong Kong Department of Health	Hong Kong Department of Health	Mak,G.C.; Lo,J.Y.C.
A/HK/2969/2018	Hong Hong	2018-Nov-28	EPI_ISL_337471	6B.1	Hong Kong Department of Health	Hong Kong Department of Health	Mak,G.C.; Lo,J.Y.C.
A/HK/2956/2018	Hong Hong	2018-Nov-25	EPI_ISL_337470	6B.1A.2	Hong Kong Department of Health	Hong Kong Department of Health	Mak,G.C.; Lo,J.Y.C.
A/HK/2592/2018	Hong Hong	2018-Nov-07	EPI_ISL_337469	6B.1	Hong Kong Department of Health	Hong Kong Department of Health	Mak,G.C.; Lo,J.Y.C.
A/HK/2516/2018	Hong Hong	2018-Nov-01	EPI_ISL_337468	6B.1	Hong Kong Department of Health	Hong Kong Department of Health	Mak,G.C.; Lo,J.Y.C.
A/Beijing-Chaoyang/SWL13069/2018	Beijing	2018-Dec-24	EPI_ISL_337386	6B.1	WHO Chinese National Influenza Center	WHO Chinese National Influenza Center	Xiaoxu,Zeng;Xiyan,Li;Weijuan,Huang;Lei,Yang;Dayan,Wang;Yuelong,Shu
A/Xinjiang-Tianshan/SWL11167/2018	Xinjiang	2018-Nov-17	EPI_ISL_337385	6B.1	WHO Chinese National Influenza Center	WHO Chinese National Influenza Center	Xiaoxu,Zeng;Xiyan,Li;Weijuan,Huang;Lei,Yang;Dayan,Wang;Yuelong,Shu
A/Fujian-Mingxi/SWL317/2018	Fujian	2018-Dec-27	EPI_ISL_337384	6B.1	WHO Chinese National Influenza Center	WHO Chinese National Influenza Center	Xiaoxu,Zeng;Xiyan,Li;Weijuan,Huang;Lei,Yang;Dayan,Wang;Yuelong,Shu
A/Chongqing-Wanshengjingjikaifa/SWL36/2019	Chongqing	2019-Jan-03	EPI_ISL_337383	6B.1	WHO Chinese National Influenza Center	WHO Chinese National Influenza Center	Xiaoxu,Zeng;Xiyan,Li;Weijuan,Huang;Lei,Yang;Dayan,Wang;Yuelong,Shu
A/Guizhou-Nanming/SWL140/2019	Guizhou	2019-Jan-02	EPI_ISL_337382	6B.1	WHO Chinese National Influenza Center	WHO Chinese National Influenza Center	Xiaoxu,Zeng;Xiyan,Li;Weijuan,Huang;Lei,Yang;Dayan,Wang;Yuelong,Shu
A/Hunan-Lusong/SWL11/2019	Hunan	2019-Jan-02	EPI_ISL_337381	6B.1	WHO Chinese National Influenza Center	WHO Chinese National Influenza Center	Xiaoxu,Zeng;Xiyan,Li;Weijuan,Huang;Lei,Yang;Dayan,Wang;Yuelong,Shu
A/Zhejiang-Shangcheng/SWL12/2019	Zhejiang	2019-Jan-02	EPI_ISL_337380	6B.1	WHO Chinese National Influenza Center	WHO Chinese National Influenza Center	Xiaoxu,Zeng;Xiyan,Li;Weijuan,Huang;Lei,Yang;Dayan,Wang;Yuelong,Shu
A/Jiangxi-Zhanggong/SWL18/2019	Jiangxi	2019-Jan-02	EPI_ISL_337379	6B.1	WHO Chinese National Influenza Center	WHO Chinese National Influenza Center	Xiaoxu,Zeng;Xiyan,Li;Weijuan,Huang;Lei,Yang;Dayan,Wang;Yuelong,Shu
A/Guangdong-Dongwanbendi/SWL12/2019	Guangdong	2019-Jan-03	EPI_ISL_337378	6B.1	WHO Chinese National Influenza Center	WHO Chinese National Influenza Center	Xiaoxu,Zeng;Xiyan,Li;Weijuan,Huang;Lei,Yang;Dayan,Wang;Yuelong,Shu
A/Xinjiang-Yizhou/SWL134/2019	Xinjiang	2019-Jan-10	EPI_ISL_337377	6B.1	WHO Chinese National Influenza Center	WHO Chinese National Influenza Center	Xiaoxu,Zeng;Xiyan,Li;Weijuan,Huang;Lei,Yang;Dayan,Wang;Yuelong,Shu
A/Shandong-Donggang/SWL125/2019	Shandong	2019-Jan-08	EPI_ISL_337376	6B.1	WHO Chinese National Influenza Center	WHO Chinese National Influenza Center	Xiaoxu,Zeng;Xiyan,Li;Weijuan,Huang;Lei,Yang;Dayan,Wang;Yuelong,Shu
A/Tianjin-Nankai/SWL317/2019	Tianjin	2019-Jan-08	EPI_ISL_337375	6B.1	WHO Chinese National Influenza Center	WHO Chinese National Influenza Center	Xiaoxu,Zeng;Xiyan,Li;Weijuan,Huang;Lei,Yang;Dayan,Wang;Yuelong,Shu
A/Sichuan-Longchang/SWL35/2019	Sichuan	2019-Jan-05	EPI_ISL_337374	6B.1	WHO Chinese National Influenza Center	WHO Chinese National Influenza Center	Xiaoxu,Zeng;Xiyan,Li;Weijuan,Huang;Lei,Yang;Dayan,Wang;Yuelong,Shu
A/Beijing-Huairou/SWL1116/2019	Beijing	2019-Jan-14	EPI_ISL_337373	6B.1	WHO Chinese National Influenza Center	WHO Chinese National Influenza Center	Xiaoxu,Zeng;Xiyan,Li;Weijuan,Huang;Lei,Yang;Dayan,Wang;Yuelong,Shu
A/Neimenggu-Donghe/SWL12/2019	Neimenggu	2019-Jan-01	EPI_ISL_337372	6B.1	WHO Chinese National Influenza Center	WHO Chinese National Influenza Center	Xiaoxu,Zeng;Xiyan,Li;Weijuan,Huang;Lei,Yang;Dayan,Wang;Yuelong,Shu
A/Neimenggu-Keerqin/SWL12/2019	Neimenggu	2019-Jan-01	EPI_ISL_337371	6B.1	WHO Chinese National Influenza Center	WHO Chinese National Influenza Center	Xiaoxu,Zeng;Xiyan,Li;Weijuan,Huang;Lei,Yang;Dayan,Wang;Yuelong,Shu
A/Neimenggu-Keerqin/SWL12/2019	Neimenggu	2019-Jan-01	EPI_ISL_337370	6B.1	WHO Chinese National Influenza Center	WHO Chinese National Influenza Center	Xiaoxu,Zeng;Xiyan,Li;Weijuan,Huang;Lei,Yang;Dayan,Wang;Yuelong,Shu
A/Shanghai-Pudongxin/SWL138/2019	Shanghai	2019-Jan-02	EPI_ISL_337369	6B.1	WHO Chinese National Influenza Center	WHO Chinese National Influenza Center	Xiaoxu,Zeng;Xiyan,Li;Weijuan,Huang;Lei,Yang;Dayan,Wang;Yuelong,Shu
A/Shanghai-Pudongxin/SWL138/2019	Shanghai	2019-Jan-02	EPI_ISL_337368	6B.1	WHO Chinese National Influenza Center	WHO Chinese National Influenza Center	Xiaoxu,Zeng;Xiyan,Li;Weijuan,Huang;Lei,Yang;Dayan,Wang;Yuelong,Shu
A/Heilongjiang-Yichun/SWL149/2019	Heilongjiang	2019-Jan-08	EPI_ISL_337367	6B.1	WHO Chinese National Influenza Center	WHO Chinese National Influenza Center	Xiaoxu,Zeng;Xiyan,Li;Weijuan,Huang;Lei,Yang;Dayan,Wang;Yuelong,Shu
A/Heilongjiang-Yichun/SWL149/2019	Heilongjiang	2019-Jan-08	EPI_ISL_337366	6B.1	WHO Chinese National Influenza Center	WHO Chinese National Influenza Center	Xiaoxu,Zeng;Xiyan,Li;Weijuan,Huang;Lei,Yang;Dayan,Wang;Yuelong,Shu
A/Shandong-Huaiyin/SWL136/2019	Shandong	2019-Jan-10	EPI_ISL_337365	6B.1	WHO Chinese National Influenza Center	WHO Chinese National Influenza Center	Xiaoxu,Zeng;Xiyan,Li;Weijuan,Huang;Lei,Yang;Dayan,Wang;Yuelong,Shu
A/Shandong-Huaiyin/SWL136/2019	Shandong	2019-Jan-10	EPI_ISL_337364	6B.1	WHO Chinese National Influenza Center	WHO Chinese National Influenza Center	Xiaoxu,Zeng;Xiyan,Li;Weijuan,Huang;Lei,Yang;Dayan,Wang;Yuelong,Shu
A/Tianjin-Binhaixin/SWL395/2018	Tianjin	2019-Jan-02	EPI_ISL_337363	6B.1	WHO Chinese National Influenza Center	WHO Chinese National Influenza Center	Xiaoxu,Zeng;Xiyan,Li;Weijuan,Huang;Lei,Yang;Dayan,Wang;Yuelong,Shu
A/Tianjin-Binhaixin/SWL395/2018	Tianjin	2019-Jan-02	EPI_ISL_337362	6B.1	WHO Chinese National Influenza Center	WHO Chinese National Influenza Center	Xiaoxu,Zeng;Xiyan,Li;Weijuan,Huang;Lei,Yang;Dayan,Wang;Yuelong,Shu
A/Shandong-Tianqiao/SWL12/2019	Shandong	2019-Jan-03	EPI_ISL_337361	6B.1	WHO Chinese National Influenza Center	WHO Chinese National Influenza Center	Xiaoxu,Zeng;Xiyan,Li;Weijuan,Huang;Lei,Yang;Dayan,Wang;Yuelong,Shu
A/Beijing-Chaoyang/SWL161/2019	Beijing	2019-Jan-07	EPI_ISL_337360	6B.1	WHO Chinese National Influenza Center	WHO Chinese National Influenza Center	Xiaoxu,Zeng;Xiyan,Li;Weijuan,Huang;Lei,Yang;Dayan,Wang;Yuelong,Shu
A/Neimenggu-Huimin/SWL11123/2018	Neimenggu	2018-Dec-17	EPI_ISL_337359	6B.1	WHO Chinese National Influenza Center	WHO Chinese National Influenza Center	Xiaoxu,Zeng;Xiyan,Li;Weijuan,Huang;Lei,Yang;Dayan,Wang;Yuelong,Shu
A/Sichuan-Qingyang/SWL17/2019	Sichuan	2019-Jan-01	EPI_ISL_337358	6B.1	WHO Chinese National Influenza Center	WHO Chinese National Influenza Center	Xiaoxu,Zeng;Xiyan,Li;Weijuan,Huang;Lei,Yang;Dayan,Wang;Yuelong,Shu
A/Henan-Shihe/SWL1717/2018	Henan	2018-Dec-26	EPI_ISL_337357	6B.1	WHO Chinese National Influenza Center	WHO Chinese National Influenza Center	Xiaoxu,Zeng;Xiyan,Li;Weijuan,Huang;Lei,Yang;Dayan,Wang;Yuelong,Shu
A/Neimenggu-Huimin/SWL11123/2018	Neimenggu	2018-Dec-17	EPI_ISL_337356	6B.1	WHO Chinese National Influenza Center	WHO Chinese National Influenza Center	Xiaoxu,Zeng;Xiyan,Li;Weijuan,Huang;Lei,Yang;Dayan,Wang;Yuelong,Shu
A/Yunnan-Zhaoyang/SWL5360/2018	Yunnan	2018-Dec-23	EPI_ISL_337355	6B.1	WHO Chinese National Influenza Center	WHO Chinese National Influenza Center	Xiaoxu,Zeng;Xiyan,Li;Weijuan,Huang;Lei,Yang;Dayan,Wang;Yuelong,Shu
A/Yunnan-Xishan/SWL11039/2018	Yunnan	2018-Dec-17	EPI_ISL_337354	6B.1	WHO Chinese National Influenza Center	WHO Chinese National Influenza Center	Xiaoxu,Zeng;Xiyan,Li;Weijuan,Huang;Lei,Yang;Dayan,Wang;Yuelong,Shu
A/Yunnan-Jinpingmiaozuyaozudaizuzizhi/SWL31/2018	Yunnan	2018-Dec-23	EPI_ISL_337353	6B.1	WHO Chinese National Influenza Center	WHO Chinese National Influenza Center	Xiaoxu,Zeng;Xiyan,Li;Weijuan,Huang;Lei,Yang;Dayan,Wang;Yuelong,Shu
A/Neimenggu-Dongsheng/SWL1602/2018	Neimenggu	2018-Dec-19	EPI_ISL_337352	6B.1	WHO Chinese National Influenza Center	WHO Chinese National Influenza Center	Xiaoxu,Zeng;Xiyan,Li;Weijuan,Huang;Lei,Yang;Dayan,Wang;Yuelong,Shu
A/Beijing-Haidian/SWL1816/2018	Beijing	2018-Dec-17	EPI_ISL_337351	6B.1	WHO Chinese National Influenza Center	WHO Chinese National Influenza Center	Xiaoxu,Zeng;Xiyan,Li;Weijuan,Huang;Lei,Yang;Dayan,Wang;Yuelong,Shu
A/Jilin-Dongchang/SWL13/2019	Jilin	2019-Jan-02	EPI_ISL_337350	6B.1	WHO Chinese National Influenza Center	WHO Chinese National Influenza Center	Xiaoxu,Zeng;Xiyan,Li;Weijuan,Huang;Lei,Yang;Dayan,Wang;Yuelong,Shu
A/Jilin-Nanguan/SWL1617/2018	Jilin	2018-Dec-19	EPI_ISL_337349	6B.1	WHO Chinese National Influenza Center	WHO Chinese National Influenza Center	Xiaoxu,Zeng;Xiyan,Li;Weijuan,Huang;Lei,Yang;Dayan,Wang;Yuelong,Shu
A/Jilin-Chaoyang/SWL139/2019	Jilin	2019-Jan-02	EPI_ISL_337348	6B.1	WHO Chinese National Influenza Center	WHO Chinese National Influenza Center	Xiaoxu,Zeng;Xiyan,Li;Weijuan,Huang;Lei,Yang;Dayan,Wang;Yuelong,Shu
A/Jilin-Tiexi/SWL1538/2018	Jilin	2018-Dec-25	EPI_ISL_337347	6B.1	WHO Chinese National Influenza Center	WHO Chinese National Influenza Center	Xiaoxu,Zeng;Xiyan,Li;Weijuan,Huang;Lei,Yang;Dayan,Wang;Yuelong,Shu
A/Sichuan-Renhe/SWL31/2018	Sichuan	2018-Dec-13	EPI_ISL_337346	6B.1	WHO Chinese National Influenza Center	WHO Chinese National Influenza Center	Xiaoxu,Zeng;Xiyan,Li;Weijuan,Huang;Lei,Yang;Dayan,Wang;Yuelong,Shu
A/Sichuan-Xinjin/SWL31/2018	Sichuan	2018-Dec-26	EPI_ISL_337345	6B.1	WHO Chinese National Influenza Center	WHO Chinese National Influenza Center	Xiaoxu,Zeng;Xiyan,Li;Weijuan,Huang;Lei,Yang;Dayan,Wang;Yuelong,Shu
A/Sichuan-Jinjiang/SWL21/2019	Sichuan	2019-Jan-01	EPI_ISL_337344	6B.1	WHO Chinese National Influenza Center	WHO Chinese National Influenza Center	Xiaoxu,Zeng;Xiyan,Li;Weijuan,Huang;Lei,Yang;Dayan,Wang;Yuelong,Shu
A/Sichuan-Jingyang/SWL120/2019	Sichuan	2019-Jan-03	EPI_ISL_337343	6B.1	WHO Chinese National Influenza Center	WHO Chinese National Influenza Center	Xiaoxu,Zeng;Xiyan,Li;Weijuan,Huang;Lei,Yang;Dayan,Wang;Yuelong,Shu
A/Ningxia-Shapotou/SWL112/2019	Ningxia	2019-Jan-02	EPI_ISL_337342	6B.1	WHO Chinese National Influenza Center	WHO Chinese National Influenza Center	Xiaoxu,Zeng;Xiyan,Li;Weijuan,Huang;Lei,Yang;Dayan,Wang;Yuelong,Shu
A/Fujian-Pinghe/SWL34/2018	Fujian	2018-Nov-22	EPI_ISL_337341	6B.1	WHO Chinese National Influenza Center	WHO Chinese National Influenza Center	Xiaoxu,Zeng;Xiyan,Li;Weijuan,Huang;Lei,Yang;Dayan,Wang;Yuelong,Shu
A/Qinghai-Chengdong/SWL132/2019	Qinghai	2019-Jan-07	EPI_ISL_337340	6B.1	WHO Chinese National Influenza Center	WHO Chinese National Influenza Center	Xiaoxu,Zeng;Xiyan,Li;Weijuan,Huang;Lei,Yang;Dayan,Wang;Yuelong,Shu
A/Xinjiang-Midong/SWL1565/2018	Xinjiang	2018-Nov-03	EPI_ISL_337339	6B.1	WHO Chinese National Influenza Center	WHO Chinese National Influenza Center	Xiaoxu,Zeng;Xiyan,Li;Weijuan,Huang;Lei,Yang;Dayan,Wang;Yuelong,Shu
A/Chongqing-Yubei/SWL322/2018	Chongqing	2018-Dec-27	EPI_ISL_337338	6B.1	WHO Chinese National Influenza Center	WHO Chinese National Influenza Center	Xiaoxu,Zeng;Xiyan,Li;Weijuan,Huang;Lei,Yang;Dayan,Wang;Yuelong,Shu
A/Liaoning-Guta/SWL11351/2018	Liaoning	2018-Dec-20	EPI_ISL_337337	6B.1	WHO Chinese National Influenza Center	WHO Chinese National Influenza Center	Xiaoxu,Zeng;Xiyan,Li;Weijuan,Huang;Lei,Yang;Dayan,Wang;Yuelong,Shu
A/Guizhou-Nanming/SWL13303/2018	Guizhou	2018-Dec-31	EPI_ISL_337336	6B.1	WHO Chinese National Influenza Center	WHO Chinese National Influenza Center	Xiaoxu,Zeng;Xiyan,Li;Weijuan,Huang;Lei,Yang;Dayan,Wang;Yuelong,Shu
A/Guizhou-Xinyi/SWL15/2019	Guizhou	2019-Jan-01	EPI_ISL_337335	6B.1	WHO Chinese National Influenza Center	WHO Chinese National Influenza Center	Xiaoxu,Zeng;Xiyan,Li;Weijuan,Huang;Lei,Yang;Dayan,Wang;Yuelong,Shu
A/Gansu-Guazhou/SWL52/2018	Gansu	2018-Dec-21	EPI_ISL_337334	6B.1	WHO Chinese National Influenza Center	WHO Chinese National Influenza Center	Xiaoxu,Zeng;Xiyan,Li;Weijuan,Huang;Lei,Yang;Dayan,Wang;Yuelong,Shu
A/Gansu-Chengguan/SWL137/2019	Gansu	2019-Jan-03	EPI_ISL_337333	6B.1	WHO Chinese National Influenza Center	WHO Chinese National Influenza Center	Xiaoxu,Zeng;Xiyan,Li;Weijuan,Huang;Lei,Yang;Dayan,Wang;Yuelong,Shu
A/Gansu-Liangzhou/SWL1534/2018	Gansu	2018-Nov-20	EPI_ISL_337332	6B.1	WHO Chinese National Influenza Center	WHO Chinese National Influenza Center	Xiaoxu,Zeng;Xiyan,Li;Weijuan,Huang;Lei,Yang;Dayan,Wang;Yuelong,Shu
A/Hunan-Yuhu/SWL13/2019	Hunan	2019-Jan-03	EPI_ISL_337331	6B.1	WHO Chinese National Influenza Center	WHO Chinese National Influenza Center	Xiaoxu,Zeng;Xiyan,Li;Weijuan,Huang;Lei,Yang;Dayan,Wang;Yuelong,Shu
A/Hunan-Heshan/SWL1996/2018	Hunan	2018-Dec-17	EPI_ISL_337330	6B.1	WHO Chinese National Influenza Center	WHO Chinese National Influenza Center	Xiaoxu,Zeng;Xiyan,Li;Weijuan,Huang;Lei,Yang;Dayan,Wang;Yuelong,Shu
A/Hunan-Shigu/SWL31/2018	Hunan	2018-Dec-13	EPI_ISL_337329	6B.1	WHO Chinese National Influenza Center	WHO Chinese National Influenza Center	Xiaoxu,Zeng;Xiyan,Li;Weijuan,Huang;Lei,Yang;Dayan,Wang;Yuelong,Shu
A/Hunan-Wuling/SWL113/2019	Hunan	2019-Jan-02	EPI_ISL_337328	6B.1	WHO Chinese National Influenza Center	WHO Chinese National Influenza Center	Xiaoxu,Zeng;Xiyan,Li;Weijuan,Huang;Lei,Yang;Dayan,Wang;Yuelong,Shu
A/Hunan-Lengshuitan/SWL11951/2018	Hunan	2018-Dec-04	EPI_ISL_337327	6B.1	WHO Chinese National Influenza Center	WHO Chinese National Influenza Center	Xiaoxu,Zeng;Xiyan,Li;Weijuan,Huang;Lei,Yang;Dayan,Wang;Yuelong,Shu
A/Hunan-Linwu/SWL38/2018	Hunan	2018-Dec-24	EPI_ISL_337326	6B.1	WHO Chinese National Influenza Center	WHO Chinese National Influenza Center	Xiaoxu,Zeng;Xiyan,Li;Weijuan,Huang;Lei,Yang;Dayan,Wang;Yuelong,Shu
A/Henan-Longting/SWL1625/2018	Henan	2018-Dec-19	EPI_ISL_337325	6B.1	WHO Chinese National Influenza Center	WHO Chinese National Influenza Center	Xiaoxu,Zeng;Xiyan,Li;Weijuan,Huang;Lei,Yang;Dayan,Wang;Yuelong,Shu
A/Henan-Xiangcheng/SWL1664/2018	Henan	2018-Dec-17	EPI_ISL_337324	6B.1	WHO Chinese National Influenza Center	WHO Chinese National Influenza Center	Xiaoxu,Zeng;Xiyan,Li;Weijuan,Huang;Lei,Yang;Dayan,Wang;Yuelong,Shu
A/Henan-Suiyang/SWL1664/2018	Henan	2018-Dec-24	EPI_ISL_337323	6B.1	WHO Chinese National Influenza Center	WHO Chinese National Influenza Center	Xiaoxu,Zeng;Xiyan,Li;Weijuan,Huang;Lei,Yang;Dayan,Wang;Yuelong,Shu
A/Jiangxi-Zhanggong/SWL11019/2018	Jiangxi	2018-Dec-18	EPI_ISL_337322	6B.1	WHO Chinese National Influenza Center	WHO Chinese National Influenza Center	Xiaoxu,Zeng;Xiyan,Li;Weijuan,Huang;Lei,Yang;Dayan,Wang;Yuelong,Shu
A/Jiangxi-Dayu/SWL31/2018	Jiangxi	2018-Dec-19	EPI_ISL_337321	6B.1	WHO Chinese National Influenza Center	WHO Chinese National Influenza Center	Xiaoxu,Zeng;Xiyan,Li;Weijuan,Huang;Lei,Yang;Dayan,Wang;Yuelong,Shu
A/Jiangsu-Liangxi/SWL12100/2018	Jiangsu	2018-Dec-31	EPI_ISL_337320	6B.1	WHO Chinese National Influenza Center	WHO Chinese National Influenza Center	Xiaoxu,Zeng;Xiyan,Li;Weijuan,Huang;Lei,Yang;Dayan,Wang;Yuelong,Shu
A/Xinjiang-Gaochang/SWL1590/2018	Xinjiang	2018-Dec-12	EPI_ISL_337319	6B.1	WHO Chinese National Influenza Center	WHO Chinese National Influenza Center	Xiaoxu,Zeng;Xiyan,Li;Weijuan,Huang;Lei,Yang;Dayan,Wang;Yuelong,Shu
A/Guangxi-Cangwu/SWL31/2018	Guangxi	2018-Dec-26	EPI_ISL_337318	6B.1	WHO Chinese National Influenza Center	WHO Chinese National Influenza Center	Xiaoxu,Zeng;Xiyan,Li;Weijuan,Huang;Lei,Yang;Dayan,Wang;Yuelong,Shu
A/Guangxi-Cenxi/SWL313/2018	Guangxi	2018-Dec-24	EPI_ISL_337317	6B.1	WHO Chinese National Influenza Center	WHO Chinese National Influenza Center	Xiaoxu,Zeng;Xiyan,Li;Weijuan,Huang;Lei,Yang;Dayan,Wang;Yuelong,Shu
A/Guangxi-Xinbin/SWL11064/2018	Guangxi	2018-Dec-31	EPI_ISL_337316	6B.1	WHO Chinese National Influenza Center	WHO Chinese National Influenza Center	Xiaoxu,Zeng;Xiyan,Li;Weijuan,Huang;Lei,Yang;Dayan,Wang;Yuelong,Shu
A/Ningxia-Zhongning/SWL1645/2018	Ningxia	2018-Dec-18	EPI_ISL_337315	6B.1	WHO Chinese National Influenza Center	WHO Chinese National Influenza Center	Xiaoxu,Zeng;Xiyan,Li;Weijuan,Huang;Lei,Yang;Dayan,Wang;Yuelong,Shu
A/Sichuan-Qingyang/SWL17/2019	Sichuan	2019-Jan-01	EPI_ISL_337314	6B.1	WHO Chinese National Influenza Center	WHO Chinese National Influenza Center	Xiaoxu,Zeng;Xiyan,Li;Weijuan,Huang;Lei,Yang;Dayan,Wang;Yuelong,Shu
A/Hunan-Wuling/1468/2018	Hunan	2018-Mar-08	EPI_ISL_330074	6B.1	WHO Chinese National Influenza Center	Centers for Disease Control and Prevention
A/Beijing-Xicheng/1633/2018	Beijing	2018-Mar-14	EPI_ISL_330046	6B.1	WHO Chinese National Influenza Center	Centers for Disease Control and Prevention
A/Hunan-Wuling/1468/2018	Hunan	2018-Mar-08	EPI_ISL_330045	6B.1	WHO Chinese National Influenza Center	Centers for Disease Control and Prevention
A/Beijing-Xicheng/SWL1633/2018	Beijing	2018-Mar-14	EPI_ISL_322327	6B.1	WHO Chinese National Influenza Center	WHO Collaborating Centre for Reference and Research on Influenza
A/Hunan-Wuling/SWL1468/2018	Hunan	2018-Mar-08	EPI_ISL_322326	6B.1	WHO Chinese National Influenza Center	WHO Collaborating Centre for Reference and Research on Influenza
A/HK/1360/2018	Hong Hong	2018-Jul-22	EPI_ISL_322063	6B.1	Hong Kong Department of Health	Hong Kong Department of Health	Mak,G.C.; Lo,J.Y.C.
A/HK/1367/2018	Hong Hong	2018-Jul-20	EPI_ISL_322062	6B.1	Hong Kong Department of Health	Hong Kong Department of Health	Mak,G.C.; Lo,J.Y.C.
A/HK/1354/2018	Hong Hong	2018-Jul-20	EPI_ISL_322061	6B.1	Hong Kong Department of Health	Hong Kong Department of Health	Mak,G.C.; Lo,J.Y.C.
A/HK/1347/2018	Hong Hong	2018-Jul-19	EPI_ISL_322060	6B.1	Hong Kong Department of Health	Hong Kong Department of Health	Mak,G.C.; Lo,J.Y.C.
A/HK/1341/2018	Hong Hong	2018-Jul-17	EPI_ISL_322059	6B.1	Hong Kong Department of Health	Hong Kong Department of Health	Mak,G.C.; Lo,J.Y.C.
A/HK/1314/2018	Hong Hong	2018-Jul-16	EPI_ISL_322058	6B.1	Hong Kong Department of Health	Hong Kong Department of Health	Mak,G.C.; Lo,J.Y.C.
A/HK/1359/2018	Hong Hong	2018-Jul-15	EPI_ISL_322057	6B.1	Hong Kong Department of Health	Hong Kong Department of Health	Mak,G.C.; Lo,J.Y.C.
A/HK/1302/2018	Hong Hong	2018-Jul-14	EPI_ISL_322056	6B.1	Hong Kong Department of Health	Hong Kong Department of Health	Mak,G.C.; Lo,J.Y.C.
A/HK/1276/2018	Hong Hong	2018-Jul-12	EPI_ISL_322053	6B.1	Hong Kong Department of Health	Hong Kong Department of Health	Mak,G.C.; Lo,J.Y.C.
A/HK/1270/2018	Hong Hong	2018-Jul-11	EPI_ISL_322052	6B.1	Hong Kong Department of Health	Hong Kong Department of Health	Mak,G.C.; Lo,J.Y.C.
A/HK/1254/2018	Hong Hong	2018-Jul-10	EPI_ISL_322051	6B.1	Hong Kong Department of Health	Hong Kong Department of Health	Mak,G.C.; Lo,J.Y.C.
A/HK/1237/2018	Hong Hong	2018-Jul-09	EPI_ISL_322049	6B.1	Hong Kong Department of Health	Hong Kong Department of Health	Mak,G.C.; Lo,J.Y.C.
A/HK/1213/2018	Hong Hong	2018-Jul-07	EPI_ISL_322048	6B.1	Hong Kong Department of Health	Hong Kong Department of Health	Mak,G.C.; Lo,J.Y.C.
A/HK/1227/2018	Hong Hong	2018-Jul-06	EPI_ISL_322047	6B.1	Hong Kong Department of Health	Hong Kong Department of Health	Mak,G.C.; Lo,J.Y.C.
A/HK/1179/2018	Hong Hong	2018-Jul-03	EPI_ISL_322046	6B.1	Hong Kong Department of Health	Hong Kong Department of Health	Mak,G.C.; Lo,J.Y.C.
A/Hong Kong/1123/2018	Hong Hong	2018-Jun-18	EPI_ISL_320838	6B.1	Government Virus Unit	Crick Worldwide Influenza Centre
A/Hong Kong/1122/2018	Hong Hong	2018-Jun-18	EPI_ISL_320837	6B.1	Government Virus Unit	Crick Worldwide Influenza Centre
A/Hong Kong/1121/2018	Hong Hong	2018-Jun-18	EPI_ISL_320836	6B.1	Government Virus Unit	Crick Worldwide Influenza Centre
A/Hong Kong/1120/2018	Hong Hong	2018-Jun-18	EPI_ISL_320835	6B.1	Government Virus Unit	Crick Worldwide Influenza Centre
A/Hong Kong/1119/2018	Hong Hong	2018-Jun-17	EPI_ISL_320834	6B.1	Government Virus Unit	Crick Worldwide Influenza Centre
A/Hong Kong/1118/2018	Hong Hong	2018-Jun-17	EPI_ISL_320833	6B.1	Government Virus Unit	Crick Worldwide Influenza Centre
A/Hong Kong/1117/2018	Hong Hong	2018-Jun-16	EPI_ISL_320832	6B.1	Government Virus Unit	Crick Worldwide Influenza Centre
A/Hong Kong/1116/2018	Hong Hong	2018-Jun-17	EPI_ISL_320831	6B.1	Government Virus Unit	Crick Worldwide Influenza Centre
A/Hong Kong/1115/2018	Hong Hong	2018-Jun-14	EPI_ISL_320830	6B.1	Government Virus Unit	Crick Worldwide Influenza Centre
A/Hong Kong/1114/2018	Hong Hong	2018-Jun-13	EPI_ISL_320829	6B.1	Government Virus Unit	Crick Worldwide Influenza Centre
A/Hong Kong/1113/2018	Hong Hong	2018-Jun-15	EPI_ISL_320828	6B.1	Government Virus Unit	Crick Worldwide Influenza Centre
A/Hong Kong/1112/2018	Hong Hong	2018-Jun-15	EPI_ISL_320827	6B.1	Government Virus Unit	Crick Worldwide Influenza Centre
A/Hong Kong/1111/2018	Hong Hong	2018-Jun-13	EPI_ISL_320826	6B.1	Government Virus Unit	Crick Worldwide Influenza Centre
A/Hong Kong/1099/2018	Hong Hong	2018-Jun-13	EPI_ISL_320825	6B.1	Government Virus Unit	Crick Worldwide Influenza Centre
A/Hong Kong/1097/2018	Hong Hong	2018-Jun-12	EPI_ISL_320824	6B.1	Government Virus Unit	Crick Worldwide Influenza Centre
A/Hong Kong/673/2018	Hong Hong	2018-Apr-10	EPI_ISL_314223	6B.1	Government Virus Unit	Crick Worldwide Influenza Centre
A/Hong Kong/672/2018	Hong Hong	2018-Apr-10	EPI_ISL_314222	6B.1	Government Virus Unit	Crick Worldwide Influenza Centre
A/Hong Kong/671/2018	Hong Hong	2018-Apr-10	EPI_ISL_314221	6B.1	Government Virus Unit	Crick Worldwide Influenza Centre
A/Hong Kong/670/2018	Hong Hong	2018-Apr-09	EPI_ISL_314220	6B.1	Government Virus Unit	Crick Worldwide Influenza Centre
A/Hong Kong/666/2018	Hong Hong	2018-Apr-09	EPI_ISL_314216	6B.1	Government Virus Unit	Crick Worldwide Influenza Centre
A/Hong Kong/665/2018	Hong Hong	2018-Apr-09	EPI_ISL_314215	6B.1	Government Virus Unit	Crick Worldwide Influenza Centre
A/Hong Kong/664/2018	Hong Hong	2018-Apr-10	EPI_ISL_314214	6B.1	Government Virus Unit	Crick Worldwide Influenza Centre
A/Hong Kong/663/2018	Hong Hong	2018-Apr-10	EPI_ISL_314213	6B.1	Government Virus Unit	Crick Worldwide Influenza Centre
A/Hong Kong/662/2018	Hong Hong	2018-Apr-09	EPI_ISL_314212	6B.1	Government Virus Unit	Crick Worldwide Influenza Centre
A/Hong Kong/661/2018	Hong Hong	2018-Apr-08	EPI_ISL_314211	6B.1	Government Virus Unit	Crick Worldwide Influenza Centre
A/Hong Kong/659/2018	Hong Hong	2018-Apr-06	EPI_ISL_314210	6B.1	Government Virus Unit	Crick Worldwide Influenza Centre
A/Hong Kong/658/2018	Hong Hong	2018-Apr-07	EPI_ISL_314209	6B.1	Government Virus Unit	Crick Worldwide Influenza Centre
A/Hong Kong/657/2018	Hong Hong	2018-Apr-03	EPI_ISL_314208	6B.1	Government Virus Unit	Crick Worldwide Influenza Centre
A/Hong Kong/654/2018	Hong Hong	2018-Apr-08	EPI_ISL_314207	6B.1	Government Virus Unit	Crick Worldwide Influenza Centre
A/Hong Kong/653/2018	Hong Hong	2018-Apr-08	EPI_ISL_314206	6B.1	Government Virus Unit	Crick Worldwide Influenza Centre
A/Hong Kong/652/2018	Hong Hong	2018-Apr-07	EPI_ISL_314205	6B.1	Government Virus Unit	Crick Worldwide Influenza Centre
A/Hong Kong/651/2018	Hong Hong	2018-Apr-07	EPI_ISL_314204	6B.1	Government Virus Unit	Crick Worldwide Influenza Centre
A/Hong Kong/650/2018	Hong Hong	2018-Apr-09	EPI_ISL_314203	6B.1	Government Virus Unit	Crick Worldwide Influenza Centre
A/Hong Kong/649/2018	Hong Hong	2018-Apr-08	EPI_ISL_314202	6B.1	Government Virus Unit	Crick Worldwide Influenza Centre
A/Hong Kong/648/2018	Hong Hong	2018-Apr-07	EPI_ISL_314201	6B.1	Government Virus Unit	Crick Worldwide Influenza Centre
A/Hong Kong/647/2018	Hong Hong	2018-Apr-07	EPI_ISL_314200	6B.1	Government Virus Unit	Crick Worldwide Influenza Centre
A/Hong Kong/645/2018	Hong Hong	2018-Apr-08	EPI_ISL_314199	6B.1	Government Virus Unit	Crick Worldwide Influenza Centre
A/Beijing-Dongcheng/SWL331/2017	Beijing	2017-Dec-06	EPI_ISL_314046	6B.1	WHO Chinese National Influenza Center	Centers for Disease Control and Prevention
A/Beijing-Dongcheng/SWL331/2017	Beijing	2017-Dec-06	EPI_ISL_305910	6B.1	WHO Chinese National Influenza Center	Centers for Disease Control and Prevention
A/Jiangxi-Xinzhou/SWL14/2018	Jiangxi	2018-Jan-01	EPI_ISL_297050	6B.1	WHO Chinese National Influenza Center	WHO Chinese National Influenza Center	Xiaoxu,Zeng;Xiyan,Li;Weijuan,Huang;Lei,Yang;Dayan,Wang;Yuelong,Shu
A/Liaoning-Linghai/SWL34/2018	Liaoning	2018-Jan-04	EPI_ISL_297049	6B.1	WHO Chinese National Influenza Center	WHO Chinese National Influenza Center	Xiaoxu,Zeng;Xiyan,Li;Weijuan,Huang;Lei,Yang;Dayan,Wang;Yuelong,Shu
A/Hebei-Changan/SWL113/2018	Hebei	2018-Jan-02	EPI_ISL_297048	6B.1	WHO Chinese National Influenza Center	WHO Chinese National Influenza Center	Xiaoxu,Zeng;Xiyan,Li;Weijuan,Huang;Lei,Yang;Dayan,Wang;Yuelong,Shu
A/Guizhou-Qingzhen/SWL131/2018	Guizhou	2018-Jan-09	EPI_ISL_297047	6B.1	WHO Chinese National Influenza Center	WHO Chinese National Influenza Center	Xiaoxu,Zeng;Xiyan,Li;Weijuan,Huang;Lei,Yang;Dayan,Wang;Yuelong,Shu
A/Yunnan-Wenshan/SWL116/2018	Yunnan	2018-Jan-02	EPI_ISL_297046	6B.1	WHO Chinese National Influenza Center	WHO Chinese National Influenza Center	Xiaoxu,Zeng;Xiyan,Li;Weijuan,Huang;Lei,Yang;Dayan,Wang;Yuelong,Shu
A/Tianjin-Baodi/SWL11/2018	Tianjin	2018-Jan-01	EPI_ISL_297045	6B.1	WHO Chinese National Influenza Center	WHO Chinese National Influenza Center	Xiaoxu,Zeng;Xiyan,Li;Weijuan,Huang;Lei,Yang;Dayan,Wang;Yuelong,Shu
A/Liaoning-Haicheng/SWL32/2018	Liaoning	2018-Jan-03	EPI_ISL_297044	6B.1	WHO Chinese National Influenza Center	WHO Chinese National Influenza Center	Xiaoxu,Zeng;Xiyan,Li;Weijuan,Huang;Lei,Yang;Dayan,Wang;Yuelong,Shu
A/Fujian-Pingtan/SWL38/2018	Fujian	2018-Jan-03	EPI_ISL_297043	6B.1	WHO Chinese National Influenza Center	WHO Chinese National Influenza Center	Xiaoxu,Zeng;Xiyan,Li;Weijuan,Huang;Lei,Yang;Dayan,Wang;Yuelong,Shu
A/Zhejiang-Kecheng/SWL113/2018	Zhejiang	2018-Jan-01	EPI_ISL_297042	6B.1	WHO Chinese National Influenza Center	WHO Chinese National Influenza Center	Xiaoxu,Zeng;Xiyan,Li;Weijuan,Huang;Lei,Yang;Dayan,Wang;Yuelong,Shu
A/Hunan-Wuling/SWL120/2018	Hunan	2018-Jan-02	EPI_ISL_297041	6B.1	WHO Chinese National Influenza Center	WHO Chinese National Influenza Center	Xiaoxu,Zeng;Xiyan,Li;Weijuan,Huang;Lei,Yang;Dayan,Wang;Yuelong,Shu
A/Hunan-Zhuhui/SWL13/2018	Hunan	2018-Jan-04	EPI_ISL_297040	6B.1	WHO Chinese National Influenza Center	WHO Chinese National Influenza Center	Xiaoxu,Zeng;Xiyan,Li;Weijuan,Huang;Lei,Yang;Dayan,Wang;Yuelong,Shu
A/Guizhou-Xinyi/SWL138/2018	Guizhou	2018-Jan-08	EPI_ISL_297039	6B.1	WHO Chinese National Influenza Center	WHO Chinese National Influenza Center	Xiaoxu,Zeng;Xiyan,Li;Weijuan,Huang;Lei,Yang;Dayan,Wang;Yuelong,Shu
A/Shanxi-Xinghualing/SWL14/2018	Shanxi	2018-Jan-03	EPI_ISL_297038	6B.1	WHO Chinese National Influenza Center	WHO Chinese National Influenza Center	Xiaoxu,Zeng;Xiyan,Li;Weijuan,Huang;Lei,Yang;Dayan,Wang;Yuelong,Shu
A/Jiangsu-Danyang/SWL1768/2017	Jiangsu	2017-Sep-26	EPI_ISL_297037	6B.2	WHO Chinese National Influenza Center	WHO Chinese National Influenza Center	Xiaoxu,Zeng;Xiyan,Li;Weijuan,Huang;Lei,Yang;Dayan,Wang;Yuelong,Shu
A/Jiangsu-Runzhou/SWL1854/2017	Jiangsu	2017-Oct-12	EPI_ISL_297036	6B.2	WHO Chinese National Influenza Center	WHO Chinese National Influenza Center	Xiaoxu,Zeng;Xiyan,Li;Weijuan,Huang;Lei,Yang;Dayan,Wang;Yuelong,Shu
A/Jiangsu-Danyang/SWL1816/2017	Jiangsu	2017-Oct-12	EPI_ISL_297035	6B.1	WHO Chinese National Influenza Center	WHO Chinese National Influenza Center	Xiaoxu,Zeng;Xiyan,Li;Weijuan,Huang;Lei,Yang;Dayan,Wang;Yuelong,Shu
A/Jiangsu-Runzhou/SWL1799/2017	Jiangsu	2017-Sep-25	EPI_ISL_297034	6B.2	WHO Chinese National Influenza Center	WHO Chinese National Influenza Center	Xiaoxu,Zeng;Xiyan,Li;Weijuan,Huang;Lei,Yang;Dayan,Wang;Yuelong,Shu
A/Neimenggu-Dongsheng/SWL13/2018	Neimenggu	2018-Jan-03	EPI_ISL_297033	6B.1	WHO Chinese National Influenza Center	WHO Chinese National Influenza Center	Xiaoxu,Zeng;Xiyan,Li;Weijuan,Huang;Lei,Yang;Dayan,Wang;Yuelong,Shu
A/Zhejiang-Nanxun/SWL17/2018	Zhejiang	2018-Jan-01	EPI_ISL_297032	6B.2	WHO Chinese National Influenza Center	WHO Chinese National Influenza Center	Xiaoxu,Zeng;Xiyan,Li;Weijuan,Huang;Lei,Yang;Dayan,Wang;Yuelong,Shu
A/Shanxi-Xinfu/SWL121/2018	Shanxi	2018-Jan-03	EPI_ISL_297031	6B.1	WHO Chinese National Influenza Center	WHO Chinese National Influenza Center	Xiaoxu,Zeng;Xiyan,Li;Weijuan,Huang;Lei,Yang;Dayan,Wang;Yuelong,Shu
A/Hubei-Dongbao/SWL1750/2017	Hubei	2017-Sep-05	EPI_ISL_288678	6B.1	WHO Chinese National Influenza Center	WHO Chinese National Influenza Center	Xiaoxu,Zeng;Xiyan,Li;Weijuan,Huang;Lei,Yang;Dayan,Wang;Yuelong,Shu
A/Shandong/NW12/2016	Shandong	2016-Jan-27	EPI_ISL_256318	6B.1	Beijing Institute of Microbiology and Epidemiology	Beijing Institute of Microbiology and Epidemiology	Mai-Juan,Ma;Guo-Lin,Wang;Xian-Jun,Wang;Shao-Xia,Song;Teng,Zhao
A/Shandong/NW11/2016	Shandong	2016-Jan-27	EPI_ISL_256317	6B.2	Beijing Institute of Microbiology and Epidemiology	Beijing Institute of Microbiology and Epidemiology	Mai-Juan,Ma;Guo-Lin,Wang;Xian-Jun,Wang;Shao-Xia,Song;Teng,Zhao
A/Hong Kong/223/2017	Hong	2017-Jan-09	EPI_ISL_256090	6B.1	Government Virus Unit	Centers for Disease Control and Prevention
A/Yunnan-Simao/1989/2016	Yunnan	2016-Nov-23	EPI_ISL_255317	6B.1	WHO Chinese National Influenza Center	Centers for Disease Control and Prevention
A/Shanghai-Huangpu/13439/2016	Shanghai	2016-Dec-06	EPI_ISL_255312	6B.1	WHO Chinese National Influenza Center	Centers for Disease Control and Prevention
A/Hong Kong/223/2017	Hong Hong	2017-Jan-09	EPI_ISL_248224	6B.1	Government Virus Unit	Centers for Disease Control and Prevention
A/Hong Kong/221/2017	Hong Hong	2017-Jan-09	EPI_ISL_248223	6B.1	Government Virus Unit	Centers for Disease Control and Prevention
A/Hong Kong/80/2017	Hong Hong	2017-Jan-02	EPI_ISL_248222	6B.1	Government Virus Unit	Centers for Disease Control and Prevention
A/Hong Kong/2352/2016	Hong Hong	2016-Aug-03	EPI_ISL_248175	6B.1	Government Virus Unit	Centers for Disease Control and Prevention
A/Hong Kong/1717/2016	Hong Hong	2016-May-14	EPI_ISL_232170	6B.1	Government Virus Unit	Centers for Disease Control and Prevention
A/Hong Kong/1682/2016	Hong Hong	2016-May-14	EPI_ISL_232169	6B.1	Government Virus Unit	Centers for Disease Control and Prevention
A/Hong Kong/1719/2016	Hong Hong	2016-May-17	EPI_ISL_232154	6B.1	Government Virus Unit	Centers for Disease Control and Prevention
A/Hong Kong/1721/2016	Hong Hong	2016-May-16	EPI_ISL_232133	6B.1	Government Virus Unit	Centers for Disease Control and Prevention
A/Hong Kong/1722/2016	Hong Hong	2016-May-16	EPI_ISL_232131	6B.1	Government Virus Unit	Centers for Disease Control and Prevention
A/Yunnan-Linxiang/SWL1758/2016	Yunnan	2016-Jun-22	EPI_ISL_230752	6B.2	WHO Chinese National Influenza Center	WHO Chinese National Influenza Center	Xiaoxu Zeng,Xiyan Li,Xiang Zhao,Yanhui Cheng,minju Tan,Weijuan Huang,Dayan Wang,Dexin Li,Yuelong Shu
A/Jiangsu-Gaoyou/SWL1603/2016	Jiangsu	2016-Jun-15	EPI_ISL_230749	6B.2	WHO Chinese National Influenza Center	WHO Chinese National Influenza Center	Xiaoxu,Zeng; Xiyan,Li; Dayan,Wang; Yue,Shu
A/Hunan-Yuhua/SWL11062/2016	Hunan	2016-Jun-13	EPI_ISL_230748	6B.1	WHO Chinese National Influenza Center	WHO Chinese National Influenza Center	Xiaoxu,Zeng; Xiyan,Li; Dayan,Wang; Yue,Shu
A/Fujian-Yanping/SWL2371/2016	Fujian	2016-May-02	EPI_ISL_230747	6B.1	WHO Chinese National Influenza Center	WHO Chinese National Influenza Center	Xiaoxu Zeng,Xiyan Li,Xiang Zhao,Yanhui Cheng,minju Tan,Weijuan Huang,Dayan Wang,Dexin Li,Yuelong Shu
A/Hubei-Xianan/SWL1357/2016	Hubei	2016-May-08	EPI_ISL_230746	6B.1	WHO Chinese National Influenza Center	WHO Chinese National Influenza Center	Xiaoxu Zeng,Xiyan Li,Xiang Zhao,Yanhui Cheng,minju Tan,Weijuan Huang,Dayan Wang,Dexin Li,Yuelong Shu
A/Jiangsu-Guangling/SWL1978/2016	Jiangsu	2016-Jun-22	EPI_ISL_230745	6B.2	WHO Chinese National Influenza Center	WHO Chinese National Influenza Center	Xiaoxu,Zeng; Xiyan,Li; Dayan,Wang; Yue,Shu
A/Jiangsu-Tinghu/SWL1444/2016	Jiangsu	2016-Jun-02	EPI_ISL_230744	6B.2	WHO Chinese National Influenza Center	WHO Chinese National Influenza Center	Xiaoxu,Zeng; Xiyan,Li; Dayan,Wang; Yue,Shu
A/Guangdong-Haizhu/SWL1484/2016	Guangdong	2016-Jun-21	EPI_ISL_230743	6B.1	WHO Chinese National Influenza Center	WHO Chinese National Influenza Center	Xiaoxu,Zeng; Xiyan,Li; Dayan,Wang; Yue,Shu
A/Guangxi-Xiufeng/SWL512/2016	Guangxi	2016-Jun-08	EPI_ISL_230742	6B.1	WHO Chinese National Influenza Center	WHO Chinese National Influenza Center	Xiaoxu,Zeng; Xiyan,Li; Dayan,Wang; Yue,Shu
A/Guangxi-Xiangshan/SWL1490/2016	Guangxi	2016-Jun-17	EPI_ISL_230741	6B.1	WHO Chinese National Influenza Center	WHO Chinese National Influenza Center	Xiaoxu Zeng,Xiyan Li,Xiang Zhao,Yanhui Cheng,minju Tan,Weijuan Huang,Dayan Wang,Dexin Li,Yuelong Shu
A/Jiangsu-Jurong/SWL1521/2016	Jiangsu	2016-Jun-30	EPI_ISL_230740	6B.2	WHO Chinese National Influenza Center	WHO Chinese National Influenza Center	Xiaoxu Zeng,Xiyan Li,Xiang Zhao,Yanhui Cheng,minju Tan,Weijuan Huang,Dayan Wang,Dexin Li,Yuelong Shu
A/Guangdong-Duanzhou/SWL1325/2016	Guangdong	2016-Apr-19	EPI_ISL_230725	6B.1	WHO Chinese National Influenza Center	WHO Chinese National Influenza Center	Xiaoxu Zeng,Xiyan Li,Xiang Zhao,Yanhui Cheng,minju Tan,Weijuan Huang,Dayan Wang,Dexin Li,Yuelong Shu
A/Gansu-baiyin/SWL5102/2016	Gansu	2016-Jan-29	EPI_ISL_223491	6B.1	WHO Chinese National Influenza Center	WHO Chinese National Influenza Center	Xiaoxu Zeng,Xiyan Li,Xiang Zhao,Yanhui Cheng,minju Tan,Weijuan Huang,Dayan Wang,Dexin Li,Yuelong Shu
A/Henan-Xiangcheng/SWL139/2016	Henan	2016-Jan-12	EPI_ISL_223490	6B.1	WHO Chinese National Influenza Center	WHO Chinese National Influenza Center	Xiaoxu Zeng,Xiyan Li,Xiang Zhao,Yanhui Cheng,minju Tan,Weijuan Huang,Dayan Wang,Dexin Li,Yuelong Shu
A/Guangxi-Xinbin/SWL187/2016	Guangxi	2016-Feb-01	EPI_ISL_223489	6B.2	WHO Chinese National Influenza Center	WHO Chinese National Influenza Center	Xiaoxu Zeng,Xiyan Li,Xiang Zhao,Yanhui Cheng,minju Tan,Weijuan Huang,Dayan Wang,Dexin Li,Yuelong Shu
A/Neimenggu-Kundoulun/SWL1123/2016	Neimenggu	2016-Jan-21	EPI_ISL_223488	6B.1	WHO Chinese National Influenza Center	WHO Chinese National Influenza Center	Xiaoxu Zeng,Xiyan Li,Xiang Zhao,Yanhui Cheng,minju Tan,Weijuan Huang,Dayan Wang,Dexin Li,Yuelong Shu
A/Beijing-Huairou/SWL1335/2016	Beijing	2016-Feb-03	EPI_ISL_223487	6B.1	WHO Chinese National Influenza Center	WHO Chinese National Influenza Center	Xiaoxu Zeng,Xiyan Li,Xiang Zhao,Yanhui Cheng,minju Tan,Weijuan Huang,Dayan Wang,Dexin Li,Yuelong Shu
A/Zhejiang-Liandou/15/2016	Zhejiang	2016-Jan-03	EPI_ISL_223486	6B.2	WHO Chinese National Influenza Center	WHO Chinese National Influenza Center	Xiaoxu Zeng,Xiyan Li,Xiang Zhao,Yanhui Cheng,minju Tan,Weijuan Huang,Dayan Wang,Dexin Li,Yuelong Shu
A/Guangxi-Xixiangtang/SWL185/2016	Guangxi	2016-Jan-18	EPI_ISL_223474	6B.2	WHO Chinese National Influenza Center	WHO Chinese National Influenza Center	Xiaoxu Zeng,Xiyan Li,Xiang Zhao,Yanhui Cheng,minju Tan,Weijuan Huang,Dayan Wang,Dexin Li,Yuelong Shu
A/Hebei-Lunan/SWL179/2016	Hebei	2016-Jan-18	EPI_ISL_223473	6B.2	WHO Chinese National Influenza Center	WHO Chinese National Influenza Center	Xiaoxu Zeng,Xiyan Li,Xiang Zhao,Yanhui Cheng,minju Tan,Weijuan Huang,Dayan Wang,Dexin Li,Yuelong Shu
A/Hebei-Guangyang/SWL179/2016	Hebei	2016-Jan-09	EPI_ISL_223472	6B.2	WHO Chinese National Influenza Center	WHO Chinese National Influenza Center	Xiaoxu Zeng,Xiyan Li,Xiang Zhao,Yanhui Cheng,minju Tan,Weijuan Huang,Dayan Wang,Dexin Li,Yuelong Shu
A/Jilin-Chaoyang/SWL1147/2016	Jilin	2016-Jan-25	EPI_ISL_223471	6B.1	WHO Chinese National Influenza Center	WHO Chinese National Influenza Center	Xiaoxu Zeng,Xiyan Li,Xiang Zhao,Yanhui Cheng,minju Tan,Weijuan Huang,Dayan Wang,Dexin Li,Yuelong Shu
A/Anhui-Langya/SWL1109/2016	Anhui	2016-Feb-03	EPI_ISL_223470	6B.1	WHO Chinese National Influenza Center	WHO Chinese National Influenza Center	Xiaoxu Zeng,Xiyan Li,Xiang Zhao,Yanhui Cheng,minju Tan,Weijuan Huang,Dayan Wang,Dexin Li,Yuelong Shu
A/Sichuan-Jingyang/SWL1156/2016	Sichuan	2016-Feb-01	EPI_ISL_223469	6B.1	WHO Chinese National Influenza Center	WHO Chinese National Influenza Center	Xiaoxu Zeng,Xiyan Li,Xiang Zhao,Yanhui Cheng,minju Tan,Weijuan Huang,Dayan Wang,Dexin Li,Yuelong Shu
A/Guangxi-Gangbei/SWL1108/2016	Guangxi	2016-Feb-04	EPI_ISL_223468	6B.2	WHO Chinese National Influenza Center	WHO Chinese National Influenza Center	Xiaoxu Zeng,Xiyan Li,Xiang Zhao,Yanhui Cheng,minju Tan,Weijuan Huang,Dayan Wang,Dexin Li,Yuelong Shu
A/Qinghai-Chengdong/125/2016	Qinghai	2016-Jan-05	EPI_ISL_223467	6B.1	WHO Chinese National Influenza Center	WHO Chinese National Influenza Center	Xiaoxu Zeng,Xiyan Li,Xiang Zhao,Yanhui Cheng,minju Tan,Weijuan Huang,Dayan Wang,Dexin Li,Yuelong Shu
A/Fujian-Tongan/SWL153/2016	Fujian	2016-Jan-19	EPI_ISL_223464	6B.1	WHO Chinese National Influenza Center	WHO Chinese National Influenza Center	Xiaoxu Zeng,Xiyan Li,Xiang Zhao,Yanhui Cheng,minju Tan,Weijuan Huang,Dayan Wang,Dexin Li,Yuelong Shu
A/Hunan-Yueyanglou/SWL119/2016	Hunan	2016-Jan-07	EPI_ISL_223456	6B.1	WHO Chinese National Influenza Center	WHO Chinese National Influenza Center	Xiaoxu Zeng,Xiyan Li,Xiang Zhao,Yanhui Cheng,minju Tan,Weijuan Huang,Dayan Wang,Dexin Li,Yuelong Shu
A/Anhui-Baohe/SWL167/2016	Anhui	2016-Jan-21	EPI_ISL_223375	6B.1	WHO Chinese National Influenza Center	WHO Chinese National Influenza Center	Xiaoxu Zeng,Xiyan Li,Xiang Zhao,Yanhui Cheng,minju Tan,Weijuan Huang,Dayan Wang,Dexin Li,Yuelong Shu
A/Zhejiang-Xiacheng/SWL146/2016	Zhejiang	2016-Jan-20	EPI_ISL_223374	6B.2	WHO Chinese National Influenza Center	WHO Chinese National Influenza Center	Xiaoxu Zeng,Xiyan Li,Xiang Zhao,Yanhui Cheng,minju Tan,Weijuan Huang,Dayan Wang,Dexin Li,Yuelong Shu
A/Jiangsu-Nanjinggulou/SWL120/2016	Jiangsu	2016-Jan-04	EPI_ISL_223373	6B.1	WHO Chinese National Influenza Center	WHO Chinese National Influenza Center	Xiaoxu Zeng,Xiyan Li,Xiang Zhao,Yanhui Cheng,minju Tan,Weijuan Huang,Dayan Wang,Dexin Li,Yuelong Shu
A/Shanghai-Minxing/1229/2016	Shanghai	2016-Mar-20	EPI_ISL_223372	6B.2	WHO Chinese National Influenza Center	WHO Chinese National Influenza Center	Xiaoxu Zeng,Xiyan Li,Xiang Zhao,Yanhui Cheng,minju Tan,Weijuan Huang,Dayan Wang,Dexin Li,Yuelong Shu
A/Shanghai-Minxing/1104/2016	Shanghai	2016-Feb-09	EPI_ISL_223371	6B.2	WHO Chinese National Influenza Center	WHO Chinese National Influenza Center	Xiaoxu Zeng,Xiyan Li,Xiang Zhao,Yanhui Cheng,minju Tan,Weijuan Huang,Dayan Wang,Dexin Li,Yuelong Shu
A/Fujian-Sanyuan/SWL236/2016	Fujian	2016-Jan-14	EPI_ISL_223370	6B.1	WHO Chinese National Influenza Center	WHO Chinese National Influenza Center	Xiaoxu Zeng,Xiyan Li,Xiang Zhao,Yanhui Cheng,minju Tan,Weijuan Huang,Dayan Wang,Dexin Li,Yuelong Shu
A/Shanghai-Jingan/SWL135/2016	Shanghai	2016-Jan-13	EPI_ISL_223369	6B.2	WHO Chinese National Influenza Center	WHO Chinese National Influenza Center	Xiaoxu Zeng,Xiyan Li,Xiang Zhao,Yanhui Cheng,minju Tan,Weijuan Huang,Dayan Wang,Dexin Li,Yuelong Shu
A/Fujian-Sanyuan/SWL2262/2016	Fujian	2016-Apr-05	EPI_ISL_223368	6B.1	WHO Chinese National Influenza Center	WHO Chinese National Influenza Center	Xiaoxu Zeng,Xiyan Li,Xiang Zhao,Yanhui Cheng,minju Tan,Weijuan Huang,Dayan Wang,Dexin Li,Yuelong Shu
A/Shanghai-Hongkou/SWL1875/2015	Shanghai	2015-Dec-01	EPI_ISL_207727	6B.1	WHO Chinese National Influenza Center	WHO Chinese National Influenza Center	Yu Lan,Weijuan Huang,Xiyan Li,Xiang Zhao,Yanhui Cheng,minju Tan,Dayan Wang,Yuelong Shu
A/Shanghai-Baoshan/SWL1989/2015	Shanghai	2015-Dec-14	EPI_ISL_207723	6B.1	WHO Chinese National Influenza Center	WHO Chinese National Influenza Center	Yu Lan,Weijuan Huang,Xiyan Li,Xiang Zhao,Yanhui Cheng,minju Tan,Dayan Wang,Yuelong Shu
A/Shanghai-Baoshan/SWL1989/2015	Shanghai	2015-Dec-14	EPI_ISL_207722	6B.1	WHO Chinese National Influenza Center	WHO Chinese National Influenza Center	Yu Lan,Weijuan Huang,Xiyan Li,Xiang Zhao,Yanhui Cheng,minju Tan,Dayan Wang,Yuelong Shu
A/Shanghai-Songjiang/SWL11000/2015	Shanghai	2015-Dec-09	EPI_ISL_207721	6B.1	WHO Chinese National Influenza Center	WHO Chinese National Influenza Center	Yu Lan,Weijuan Huang,Xiyan Li,Xiang Zhao,Yanhui Cheng,minju Tan,Dayan Wang,Yuelong Shu
A/Shanghai-Songjiang/SWL11000/2015	Shanghai	2015-Dec-09	EPI_ISL_207720	6B.1	WHO Chinese National Influenza Center	WHO Chinese National Influenza Center	Yu Lan,Weijuan Huang,Xiyan Li,Xiang Zhao,Yanhui Cheng,minju Tan,Dayan Wang,Yuelong Shu
A/Shanghai-Songjiang/SWL315/2015	Shanghai	2015-Dec-10	EPI_ISL_207719	6B.2	WHO Chinese National Influenza Center	WHO Chinese National Influenza Center	Yu Lan,Weijuan Huang,Xiyan Li,Xiang Zhao,Yanhui Cheng,minju Tan,Dayan Wang,Yuelong Shu
A/Shanghai-Songjiang/SWL319/2015	Shanghai	2015-Dec-12	EPI_ISL_207718	6B.2	WHO Chinese National Influenza Center	WHO Chinese National Influenza Center	Yu Lan,Weijuan Huang,Xiyan Li,Xiang Zhao,Yanhui Cheng,minju Tan,Dayan Wang,Yuelong Shu
A/Shanghai-Songjiang/SWL341/2015	Shanghai	2015-Dec-15	EPI_ISL_207717	6B.2	WHO Chinese National Influenza Center	WHO Chinese National Influenza Center	Yu Lan,Weijuan Huang,Xiyan Li,Xiang Zhao,Yanhui Cheng,minju Tan,Dayan Wang,Yuelong Shu
A/Shanghai-Songjiang/SWL354/2015	Shanghai	2015-Dec-15	EPI_ISL_207716	6B.2	WHO Chinese National Influenza Center	WHO Chinese National Influenza Center	Yu Lan,Weijuan Huang,Xiyan Li,Xiang Zhao,Yanhui Cheng,minju Tan,Dayan Wang,Yuelong Shu
A/Shanghai-Songjiang/SWL513/2015	Shanghai	2015-Dec-11	EPI_ISL_207715	6B.1	WHO Chinese National Influenza Center	WHO Chinese National Influenza Center	Yu Lan,Weijuan Huang,Xiyan Li,Xiang Zhao,Yanhui Cheng,minju Tan,Dayan Wang,Yuelong Shu
A/Shanghai-Jiading/SWL1966/2015	Shanghai	2015-Dec-06	EPI_ISL_207714	6B.1	WHO Chinese National Influenza Center	WHO Chinese National Influenza Center	Yu Lan,Weijuan Huang,Xiyan Li,Xiang Zhao,Yanhui Cheng,minju Tan,Dayan Wang,Yuelong Shu
A/Shanghai-Jiading/SWL1988/2015	Shanghai	2015-Dec-13	EPI_ISL_207713	6B.1	WHO Chinese National Influenza Center	WHO Chinese National Influenza Center	Yu Lan,Weijuan Huang,Xiyan Li,Xiang Zhao,Yanhui Cheng,minju Tan,Dayan Wang,Yuelong Shu
A/Shanghai-Jiading/SWL11002/2015	Shanghai	2015-Dec-16	EPI_ISL_207712	6B.1	WHO Chinese National Influenza Center	WHO Chinese National Influenza Center	Yu Lan,Weijuan Huang,Xiyan Li,Xiang Zhao,Yanhui Cheng,minju Tan,Dayan Wang,Yuelong Shu
A/Anhui-Guichi/SWL515/2015	Anhui	2015-Dec-11	EPI_ISL_207711	6B.2	WHO Chinese National Influenza Center	WHO Chinese National Influenza Center	Yu Lan,Weijuan Huang,Xiyan Li,Xiang Zhao,Yanhui Cheng,minju Tan,Dayan Wang,Yuelong Shu
A/Anhui-Guichi/SWL517/2015	Anhui	2015-Dec-11	EPI_ISL_207710	6B.2	WHO Chinese National Influenza Center	WHO Chinese National Influenza Center	Yu Lan,Weijuan Huang,Xiyan Li,Xiang Zhao,Yanhui Cheng,minju Tan,Dayan Wang,Yuelong Shu
A/Beijing-Huairou/SWL120/2016	Beijing	2016-Jan-01	EPI_ISL_207709	6B.1	WHO Chinese National Influenza Center	WHO Chinese National Influenza Center	Yu Lan,Weijuan Huang,Xiyan Li,Xiang Zhao,Yanhui Cheng,minju Tan,Dayan Wang,Yuelong Shu
A/Zhejiang-Nanhu/SWL11028/2015	Zhejiang	2015-Dec-18	EPI_ISL_207708	6B.1	WHO Chinese National Influenza Center	WHO Chinese National Influenza Center	Yu Lan,Weijuan Huang,Xiyan Li,Xiang Zhao,Yanhui Cheng,minju Tan,Dayan Wang,Yuelong Shu
A/Zhejiang-Nanhu/SWL11043/2015	Zhejiang	2015-Dec-23	EPI_ISL_207707	6B.2	WHO Chinese National Influenza Center	WHO Chinese National Influenza Center	Yu Lan,Weijuan Huang,Xiyan Li,Xiang Zhao,Yanhui Cheng,minju Tan,Dayan Wang,Yuelong Shu
A/Zhejiang-Shangcheng/SWL11016/2015	Zhejiang	2015-Dec-16	EPI_ISL_207706	6B.2	WHO Chinese National Influenza Center	WHO Chinese National Influenza Center	Yu Lan,Weijuan Huang,Xiyan Li,Xiang Zhao,Yanhui Cheng,minju Tan,Dayan Wang,Yuelong Shu
A/Zhejiang-Xiacheng/SWL11014/2015	Zhejiang	2015-Dec-14	EPI_ISL_207705	6B.2	WHO Chinese National Influenza Center	WHO Chinese National Influenza Center	Yu Lan,Weijuan Huang,Xiyan Li,Xiang Zhao,Yanhui Cheng,minju Tan,Dayan Wang,Yuelong Shu
A/Guangxi-Xixiangtang/SWL11411/2015	Guangxi	2015-Dec-21	EPI_ISL_207704	6B.1	WHO Chinese National Influenza Center	WHO Chinese National Influenza Center	Yu Lan,Weijuan Huang,Xiyan Li,Xiang Zhao,Yanhui Cheng,minju Tan,Dayan Wang,Yuelong Shu
A/Jiangsu-Xuzhougulou/SWL11041/2015	Jiangsu	2015-Dec-29	EPI_ISL_207703	6B.1	WHO Chinese National Influenza Center	WHO Chinese National Influenza Center	Yu Lan,Weijuan Huang,Xiyan Li,Xiang Zhao,Yanhui Cheng,minju Tan,Dayan Wang,Yuelong Shu
A/Jiangsu-Quanshan/SWL12062/2015	Jiangsu	2015-Dec-29	EPI_ISL_207702	6B.1	WHO Chinese National Influenza Center	WHO Chinese National Influenza Center	Yu Lan,Weijuan Huang,Xiyan Li,Xiang Zhao,Yanhui Cheng,minju Tan,Dayan Wang,Yuelong Shu
A/Jiangsu-Quanshan/SWL13/2016	Jiangsu	2016-Jan-05	EPI_ISL_207701	6B.1	WHO Chinese National Influenza Center	WHO Chinese National Influenza Center	Yu Lan,Weijuan Huang,Xiyan Li,Xiang Zhao,Yanhui Cheng,minju Tan,Dayan Wang,Yuelong Shu
A/Yunnan-Jinghong/SWL11092/2015	Yunnan	2015-Dec-21	EPI_ISL_207700	6B.1	WHO Chinese National Influenza Center	WHO Chinese National Influenza Center	Yu Lan,Weijuan Huang,Xiyan Li,Xiang Zhao,Yanhui Cheng,minju Tan,Dayan Wang,Yuelong Shu
A/Yunnan-Mengzi/SWL11144/2015	Yunnan	2015-Dec-21	EPI_ISL_207699	6B.1	WHO Chinese National Influenza Center	WHO Chinese National Influenza Center	Yu Lan,Weijuan Huang,Xiyan Li,Xiang Zhao,Yanhui Cheng,minju Tan,Dayan Wang,Yuelong Shu
A/Zhejiang-Shangcheng/SWL11005/2015	Zhejiang	2015-Dec-14	EPI_ISL_207698	6B.1	WHO Chinese National Influenza Center	WHO Chinese National Influenza Center	Yu Lan,Weijuan Huang,Xiyan Li,Xiang Zhao,Yanhui Cheng,minju Tan,Dayan Wang,Yuelong Shu
A/Shanghai-Songjiang/SWL1964/2015	Shanghai	2015-Nov-29	EPI_ISL_207697	6B.1	WHO Chinese National Influenza Center	WHO Chinese National Influenza Center	Yu Lan,Weijuan Huang,Xiyan Li,Xiang Zhao,Yanhui Cheng,minju Tan,Dayan Wang,Yuelong Shu
A/Shanghai-Songjiang/SWL346/2015	Shanghai	2015-Dec-15	EPI_ISL_207696	6B.1	WHO Chinese National Influenza Center	WHO Chinese National Influenza Center	Yu Lan,Weijuan Huang,Xiyan Li,Xiang Zhao,Yanhui Cheng,minju Tan,Dayan Wang,Yuelong Shu
A/Shanghai-Songjiang/SWL335/2015	Shanghai	2015-Dec-15	EPI_ISL_207695	6B.2	WHO Chinese National Influenza Center	WHO Chinese National Influenza Center	Yu Lan,Weijuan Huang,Xiyan Li,Xiang Zhao,Yanhui Cheng,minju Tan,Dayan Wang,Yuelong Shu
A/Jiangsu-Sucheng/SWL1994/2015	Jiangsu	2015-Dec-15	EPI_ISL_207694	6B.1	WHO Chinese National Influenza Center	WHO Chinese National Influenza Center	Yu Lan,Weijuan Huang,Xiyan Li,Xiang Zhao,Yanhui Cheng,minju Tan,Dayan Wang,Yuelong Shu
A/Jiangsu-Quanshan/SWL111/2016	Jiangsu	2016-Jan-05	EPI_ISL_207693	6B.1	WHO Chinese National Influenza Center	WHO Chinese National Influenza Center	Yu Lan,Weijuan Huang,Xiyan Li,Xiang Zhao,Yanhui Cheng,minju Tan,Dayan Wang,Yuelong Shu
A/Jiangsu-Quanshan/SWL118/2016	Jiangsu	2016-Jan-05	EPI_ISL_207692	6B.2	WHO Chinese National Influenza Center	WHO Chinese National Influenza Center	Yu Lan,Weijuan Huang,Xiyan Li,Xiang Zhao,Yanhui Cheng,minju Tan,Dayan Wang,Yuelong Shu
A/Jiangsu-Xuzhougulou/SWL11025/2015	Jiangsu	2015-Dec-22	EPI_ISL_207691	6B.2	WHO Chinese National Influenza Center	WHO Chinese National Influenza Center	Yu Lan,Weijuan Huang,Xiyan Li,Xiang Zhao,Yanhui Cheng,minju Tan,Dayan Wang,Yuelong Shu
A/Shanghai-Huangpu/SWL12009/2015	Shanghai	2015-Dec-07	EPI_ISL_207654	6B.1	WHO Chinese National Influenza Center	WHO Chinese National Influenza Center	Yu Lan,Weijuan Huang,Xiyan Li,Xiang Zhao,Yanhui Cheng,minju Tan,Dayan Wang,Yuelong Shu
A/Hong Kong/15587/2015	Hong	2015-Oct-08	EPI_ISL_206505	6B.1	Government Virus Unit	Centers for Disease Control and Prevention
A/Hong Kong/8112398/2015	Hong	2015-Jan-26	EPI_ISL_174958	6B.1	Government Virus Unit	National Institute for Medical Research
A/Guangdong-Luohu/1266/2014	Guangdong	2014-Apr-01	EPI_ISL_166278	6B.1	WHO Chinese National Influenza Center	Centers for Disease Control and Prevention
A/Hangzhou/10-2/2014	Hangzhou	2014-Jan-13	EPI_ISL_157593	6B.1	Hangzhou Center for Disease Control and Prevention	Hangzhou Center for Disease Control and Prevention	Li, J.; Kou, Y.; Yu, X.F.; Pu, X.Y.; Pan, J.C.
A/Hong Kong/5008/2013	Hong Hong	2013-Sep-19	EPI_ISL_150295	6B.1	Government Virus Unit	Centers for Disease Control and Prevention
A/Hong Kong/5640/2013	Hong Hong	2013-Oct-12	EPI_ISL_150167	6B.2	Government Virus Unit	Centers for Disease Control and Prevention
A/Gansu-Ganzhou/33/2012	Gansu	2012-Nov-19	EPI_ISL_133165	6B.1	WHO Chinese National Influenza Center	Centers for Disease Control and Prevention
A/Gansu-Ganzhou/35/2012	Gansu	2012-Nov-19	EPI_ISL_133164	6B.1	WHO Chinese National Influenza Center	Centers for Disease Control and Prevention
A/Zhejiang/HZ19/2011	Zhejiang	2011-Jan-06	EPI_ISL_116401	3		Import from public-domain	Chen,Y.; Lu,Y.; Mao,H.; Zhang,Y.; Zhou,M.; Li,Z.; Zhou,B.; Yan,J.
A/Zhejiang/JH11/2011	Zhejiang	2011-Jan-01	EPI_ISL_116400	6B.1		Import from public-domain	Chen,Y.; Lu,Y.; Mao,H.; Zhang,Y.; Zhou,M.; Li,M.
A/Zhejiang/LS123/2011	Zhejiang	2011-Jan-01	EPI_ISL_116399	7		Import from public-domain	Chen,Y.; Lu,Y.; Mao,H.; Zhang,Y.; Zhou,M.; Li,Z.; Zhou,B.; Yan,J.
A/Zhejiang/TZ41/2011	Zhejiang	2011-Jan-24	EPI_ISL_116398	7		Import from public-domain	Chen,Y.; Lu,Y.; Mao,H.; Zhang,Y.; Zhou,M.; Li,Z.; Zhou,B.; Yan,J.
A/Zhejiang/NB143/2011	Zhejiang	2011-Jan-01	EPI_ISL_116397	2		Import from public-domain	Chen,Y.; Lu,Y.; Mao,H.; Zhang,Y.; Zhou,M.; Li,M.
A/Tianjinheping/SWL299/2009	Tianjinheping	2009-Nov-18	EPI_ISL_108555	4		Import from public-domain	Li,X.; Kong,M.; Chen,J.; Su,X.; Ding,J.; Zou,M.; Guo,L.
A/Tianjinnankai/SWL198/2009	Tianjinnankai	2009-Sep-01	EPI_ISL_108554	6B.1		Import from public-domain	Li,X.; Kong,M.; Chen,J.; Su,X.; Ding,J.; Zou,M.; Guo,L.
A/Tianjinhedong/SWL182/2009	Tianjinhedong	2009-Aug-24	EPI_ISL_108553	6B.1		Import from public-domain	Li,X.; Kong,M.; Chen,J.; Su,X.; Ding,J.; Zou,M.; Guo,L.
A/Tianjinnankai/SWL178/2009	Tianjinnankai	2009-Aug-23	EPI_ISL_108552	6B.1		Import from public-domain	Li,X.; Kong,M.; Chen,J.; Su,X.; Ding,J.; Zou,M.; Guo,L.
A/Tianjinnankai/SWL177/2009	Tianjinnankai	2009-Aug-22	EPI_ISL_108551	6B.1		Import from public-domain	Li,X.; Kong,M.; Chen,J.; Su,X.; Ding,J.; Zou,M.; Guo,L.
A/Tianjinhongqiao/SWL172/2009	Tianjinhongqiao	2009-Aug-17	EPI_ISL_108550	6B.1		Import from public-domain	Li,X.; Kong,M.; Chen,J.; Su,X.; Ding,J.; Zou,M.; Guo,L.
A/Tianjinjinnan/SWL164/2009	Tianjinjinnan	2009-Aug-06	EPI_ISL_108549	6B.1		Import from public-domain	Li,X.; Kong,M.; Chen,J.; Su,X.; Ding,J.; Zou,M.; Guo,L.
A/Tianjinjinnan/SWL41/2011	Tianjinjinnan	2011-Jan-28	EPI_ISL_108541	2		Import from public-domain	Li,X.; Kong,M.; Chen,J.; Su,X.; Ding,J.; Zou,M.; Guo,L.
A/Tianjinhedong/SWL44/2011	Tianjinhedong	2011-Jan-08	EPI_ISL_108540	2		Import from public-domain	Li,X.; Kong,M.; Chen,J.; Su,X.; Ding,J.; Zou,M.; Guo,L.
A/Tianjinnankai/SWL413/2010	Tianjinnankai	2010-Jan-05	EPI_ISL_108539	4		Import from public-domain	Li,X.; Kong,M.; Chen,J.; Su,X.; Ding,J.; Zou,M.; Guo,L.
A/Tianjinnankai/SWL49/2010	Tianjinnankai	2010-Jan-02	EPI_ISL_108538	4		Import from public-domain	Li,X.; Kong,M.; Chen,J.; Su,X.; Ding,J.; Zou,M.; Guo,L.
A/Tianjinjinnan/SWL4141/2009	Tianjinjinnan	2009-Dec-30	EPI_ISL_108537	5		Import from public-domain	Li,X.; Kong,M.; Chen,J.; Su,X.; Ding,J.; Zou,M.; Guo,L.
A/Tianjinninghe/SWL49/2009	Tianjinninghe	2009-Dec-05	EPI_ISL_108536	2		Import from public-domain	Li,X.; Kong,M.; Chen,J.; Su,X.; Ding,J.; Zou,M.; Guo,L.
A/Tianjintanggu/SWL432/2009	Tianjintanggu	2009-Nov-19	EPI_ISL_108535	6B.1		Import from public-domain	Li,X.; Kong,M.; Chen,J.; Su,X.; Ding,J.; Zou,M.; Guo,L.
A/Tianjinheping/SWL313/2009	Tianjinheping	2009-Nov-12	EPI_ISL_108534	2		Import from public-domain	Li,X.; Kong,M.; Chen,J.; Su,X.; Ding,J.; Zou,M.; Guo,L.
A/Shenzhen/2/2009	Shenzhen	2009-Jul-23	EPI_ISL_101223	6B.1		Import from public-domain	Wu,C.; Cheng,X.; Wang,X.; Lv,X.; Yang,F.; Liu,T.; Fang,S.; Zhang,R.; Cheng,J.
A/Shenzhen/22-SZCDC/2009	Shenzhen	2009-Aug-31	EPI_ISL_101221	6B.1		Import from public-domain	Wu,C.; Cheng,X.; Wang,X.; Lv,X.; Yang,F.; Liu,T.; Fang,S.; Zhang,R.; Cheng,J.
A/Shenzhen/20/2009	Shenzhen	2009-Aug-31	EPI_ISL_101220	3		Import from public-domain	Wu,C.; Cheng,X.; Wang,X.; Lv,X.; Yang,F.; Liu,T.; Fang,S.; Zhang,R.; Cheng,J.
A/Shenzhen/18/2009	Shenzhen	2009-Aug-31	EPI_ISL_101219	6B.1		Import from public-domain	Wu,C.; Cheng,X.; Wang,X.; Lv,X.; Yang,F.; Liu,T.; Fang,S.; Zhang,R.; Cheng,J.
A/Shenzhen/16/2009	Shenzhen	2009-Aug-31	EPI_ISL_101218	6B.1		Import from public-domain	Wu,C.; Cheng,X.; Wang,X.; Lv,X.; Yang,F.; Liu,T.; Fang,S.; Zhang,R.; Cheng,J.
A/Shenzhen/14/2009	Shenzhen	2009-Aug-31	EPI_ISL_101217	2		Import from public-domain	Wu,C.; Cheng,X.; Wang,X.; Lv,X.; Yang,F.; Liu,T.; Fang,S.; Zhang,R.; Cheng,J.
A/Shenzhen/12/2009	Shenzhen	2009-Aug-31	EPI_ISL_101216	3		Import from public-domain	Wu,C.; Cheng,X.; Wang,X.; Lv,X.; Yang,F.; Liu,T.; Fang,S.; Zhang,R.; Cheng,J.
A/Shenzhen/10/2009	Shenzhen	2009-Jul-23	EPI_ISL_101215	6B.1		Import from public-domain	Wu,C.; Cheng,X.; Wang,X.; Lv,X.; Yang,F.; Liu,T.; Fang,S.; Zhang,R.; Cheng,J.
A/Shenzhen/8/2009	Shenzhen	2009-Jul-23	EPI_ISL_101214	6B.1		Import from public-domain	Wu,C.; Cheng,X.; Wang,X.; Lv,X.; Yang,F.; Liu,T.; Fang,S.; Zhang,R.; Cheng,J.
A/Shenzhen/6/2009	Shenzhen	2009-Jul-23	EPI_ISL_101213	6B.1		Import from public-domain	Wu,C.; Cheng,X.; Wang,X.; Lv,X.; Yang,F.; Liu,T.; Fang,S.; Zhang,R.; Cheng,J.
A/Shenzhen/4/2009	Shenzhen	2009-Jul-23	EPI_ISL_101212	6B.1		Import from public-domain	Wu,C.; Cheng,X.; Wang,X.; Lv,X.; Yang,F.; Liu,T.; Fang,S.; Zhang,R.; Cheng,J.
A/Shenzhen/42-SZCDC/2009	Shenzhen	2009-Sep-08	EPI_ISL_101201	4		Import from public-domain	Wu,C.; Cheng,X.; Wang,X.; Lv,X.; Yang,F.; Liu,T.; Fang,S.; Zhang,R.; Cheng,J.
A/Shenzhen/40-SZCDC/2009	Shenzhen	2009-Sep-08	EPI_ISL_101200	3		Import from public-domain	Wu,C.; Cheng,X.; Wang,X.; Lv,X.; Yang,F.; Liu,T.; Fang,S.; Zhang,R.; Cheng,J.
A/Shenzhen/38/2009	Shenzhen	2009-Sep-08	EPI_ISL_101199	6B.1		Import from public-domain	Wu,C.; Cheng,X.; Wang,X.; Lv,X.; Yang,F.; Liu,T.; Fang,S.; Zhang,R.; Cheng,J.
A/Shenzhen/36/2009	Shenzhen	2009-Sep-08	EPI_ISL_101198	5		Import from public-domain	Wu,C.; Cheng,X.; Wang,X.; Lv,X.; Yang,F.; Liu,T.; Fang,S.; Zhang,R.; Cheng,J.
A/Shenzhen/34/2009	Shenzhen	2009-Sep-08	EPI_ISL_101197	2		Import from public-domain	Wu,C.; Cheng,X.; Wang,X.; Lv,X.; Yang,F.; Liu,T.; Fang,S.; Zhang,R.; Cheng,J.
A/Shenzhen/32-SZCDC/2009	Shenzhen	2009-Aug-31	EPI_ISL_101196	6B.1		Import from public-domain	Wu,C.; Cheng,X.; Wang,X.; Lv,X.; Yang,F.; Liu,T.; Fang,S.; Zhang,R.; Cheng,J.
A/Shenzhen/30-SZCDC/2009	Shenzhen	2009-Aug-31	EPI_ISL_101195	4		Import from public-domain	Wu,C.; Cheng,X.; Wang,X.; Lv,X.; Yang,F.; Liu,T.; Fang,S.; Zhang,R.; Cheng,J.
A/Shenzhen/28/2009	Shenzhen	2009-Aug-31	EPI_ISL_101194	6B.1		Import from public-domain	Wu,C.; Cheng,X.; Wang,X.; Lv,X.; Yang,F.; Liu,T.; Fang,S.; Zhang,R.; Cheng,J.
A/Shenzhen/26/2009	Shenzhen	2009-Aug-31	EPI_ISL_101193	6B.1		Import from public-domain	Wu,C.; Cheng,X.; Wang,X.; Lv,X.; Yang,F.; Liu,T.; Fang,S.; Zhang,R.; Cheng,J.
A/Shenzhen/24/2009	Shenzhen	2009-Aug-31	EPI_ISL_101192	2		Import from public-domain	Wu,C.; Cheng,X.; Wang,X.; Lv,X.; Yang,F.; Liu,T.; Fang,S.; Zhang,R.; Cheng,J.
A/Shenzhen/981/2009	Shenzhen	2009-Oct-22	EPI_ISL_101181	2		Import from public-domain	Wu,C.; Cheng,X.; Wang,X.; Lv,X.; Yang,F.; Liu,T.; Fang,S.; Zhang,R.; Cheng,J.
A/Shenzhen/959/2009	Shenzhen	2009-Oct-22	EPI_ISL_101180	6B.1		Import from public-domain	Wu,C.; Cheng,X.; Wang,X.; Lv,X.; Yang,F.; Liu,T.; Fang,S.; Zhang,R.; Cheng,J.
A/Shenzhen/929/2009	Shenzhen	2009-Oct-22	EPI_ISL_101179	1		Import from public-domain	Wu,C.; Cheng,X.; Wang,X.; Lv,X.; Yang,F.; Liu,T.; Fang,S.; Zhang,R.; Cheng,J.
A/Shenzhen/907/2009	Shenzhen	2009-Oct-22	EPI_ISL_101178	2		Import from public-domain	Wu,C.; Cheng,X.; Wang,X.; Lv,X.; Yang,F.; Liu,T.; Fang,S.; Zhang,R.; Cheng,J.
A/Shenzhen/860/2009	Shenzhen	2009-Oct-22	EPI_ISL_101177	6B.1		Import from public-domain	Wu,C.; Cheng,X.; Wang,X.; Lv,X.; Yang,F.; Liu,T.; Fang,S.; Zhang,R.; Cheng,J.
A/Shenzhen/833/2009	Shenzhen	2009-Oct-22	EPI_ISL_101176	6B.1		Import from public-domain	Wu,C.; Cheng,X.; Wang,X.; Lv,X.; Yang,F.; Liu,T.; Fang,S.; Zhang,R.; Cheng,J.
A/Shenzhen/50/2009	Shenzhen	2009-Oct-22	EPI_ISL_101175	5		Import from public-domain	Wu,C.; Cheng,X.; Wang,X.; Lv,X.; Yang,F.; Liu,T.; Fang,S.; Zhang,R.; Cheng,J.
A/Shenzhen/48-SZCDC/2009	Shenzhen	2009-Oct-22	EPI_ISL_101174	4		Import from public-domain	Wu,C.; Cheng,X.; Wang,X.; Lv,X.; Yang,F.; Liu,T.; Fang,S.; Zhang,R.; Cheng,J.
A/Shenzhen/44-SZCDC/2009	Shenzhen	2009-Sep-08	EPI_ISL_101172	2		Import from public-domain	Wu,C.; Cheng,X.; Wang,X.; Lv,X.; Yang,F.; Liu,T.; Fang,S.; Zhang,R.; Cheng,J.
A/Shenzhen/1282/2009	Shenzhen	2009-Nov-11	EPI_ISL_101160	6B.1		Import from public-domain	Wu,C.; Cheng,X.; Wang,X.; Lv,X.; Yang,F.; Liu,T.; Fang,S.; Zhang,R.; Cheng,J.
A/Shenzhen/80/2009	Shenzhen	2009-Nov-11	EPI_ISL_101159	6B.1		Import from public-domain	Wu,C.; Cheng,X.; Wang,X.; Lv,X.; Yang,F.; Liu,T.; Fang,S.; Zhang,R.; Cheng,J.
A/Shenzhen/78/2009	Shenzhen	2009-Nov-11	EPI_ISL_101158	5		Import from public-domain	Wu,C.; Cheng,X.; Wang,X.; Lv,X.; Yang,F.; Liu,T.; Fang,S.; Zhang,R.; Cheng,J.
A/Shenzhen/74/2009	Shenzhen	2009-Nov-11	EPI_ISL_101157	6B.1		Import from public-domain	Wu,C.; Cheng,X.; Wang,X.; Lv,X.; Yang,F.; Liu,T.; Fang,S.; Zhang,R.; Cheng,J.
A/Shenzhen/1167/2009	Shenzhen	2009-Oct-22	EPI_ISL_101156	6B.1		Import from public-domain	Wu,C.; Cheng,X.; Wang,X.; Lv,X.; Yang,F.; Liu,T.; Fang,S.; Zhang,R.; Cheng,J.
A/Shenzhen/1138/2009	Shenzhen	2009-Oct-22	EPI_ISL_101155	2		Import from public-domain	Wu,C.; Cheng,X.; Wang,X.; Lv,X.; Yang,F.; Liu,T.; Fang,S.; Zhang,R.; Cheng,J.
A/Shenzhen/1060/2009	Shenzhen	2009-Oct-22	EPI_ISL_101154	5		Import from public-domain	Wu,C.; Cheng,X.; Wang,X.; Lv,X.; Yang,F.; Liu,T.; Fang,S.; Zhang,R.; Cheng,J.
A/Shenzhen/1045/2009	Shenzhen	2009-Oct-22	EPI_ISL_101153	2		Import from public-domain	Wu,C.; Cheng,X.; Wang,X.; Lv,X.; Yang,F.; Liu,T.; Fang,S.; Zhang,R.; Cheng,J.
A/Shenzhen/1009/2009	Shenzhen	2009-Oct-22	EPI_ISL_101152	4		Import from public-domain	Wu,C.; Cheng,X.; Wang,X.; Lv,X.; Yang,F.; Liu,T.; Fang,S.; Zhang,R.; Cheng,J.
A/Shenzhen/1640/2009	Shenzhen	2009-Dec-30	EPI_ISL_101140	4		Import from public-domain	Wu,C.; Cheng,X.; Wang,X.; Lv,X.; Yang,F.; Liu,T.; Fang,S.; Zhang,R.; Cheng,J.
A/Shenzhen/1617/2009	Shenzhen	2009-Dec-30	EPI_ISL_101139	4		Import from public-domain	Wu,C.; Cheng,X.; Wang,X.; Lv,X.; Yang,F.; Liu,T.; Fang,S.; Zhang,R.; Cheng,J.
A/Shenzhen/1604/2009	Shenzhen	2009-Dec-30	EPI_ISL_101138	6B.1		Import from public-domain	Wu,C.; Cheng,X.; Wang,X.; Lv,X.; Yang,F.; Liu,T.; Fang,S.; Zhang,R.; Cheng,J.
A/Shenzhen/1565/2009	Shenzhen	2009-Dec-30	EPI_ISL_101137	2		Import from public-domain	Wu,C.; Cheng,X.; Wang,X.; Lv,X.; Yang,F.; Liu,T.; Fang,S.; Zhang,R.; Cheng,J.
A/Shenzhen/1528/2009	Shenzhen	2009-Dec-30	EPI_ISL_101136	6B.1		Import from public-domain	Wu,C.; Cheng,X.; Wang,X.; Lv,X.; Yang,F.; Liu,T.; Fang,S.; Zhang,R.; Cheng,J.
A/Shenzhen/1500/2009	Shenzhen	2009-Dec-30	EPI_ISL_101135	4		Import from public-domain	Wu,C.; Cheng,X.; Wang,X.; Lv,X.; Yang,F.; Liu,T.; Fang,S.; Zhang,R.; Cheng,J.
A/Shenzhen/1441/2009	Shenzhen	2009-Dec-30	EPI_ISL_101134	5		Import from public-domain	Wu,C.; Cheng,X.; Wang,X.; Lv,X.; Yang,F.; Liu,T.; Fang,S.; Zhang,R.; Cheng,J.
A/Shenzhen/1430/2009	Shenzhen	2009-Nov-11	EPI_ISL_101133	4		Import from public-domain	Wu,C.; Cheng,X.; Wang,X.; Lv,X.; Yang,F.; Liu,T.; Fang,S.; Zhang,R.; Cheng,J.
A/Shenzhen/1387/2009	Shenzhen	2009-Nov-11	EPI_ISL_101132	5		Import from public-domain	Wu,C.; Cheng,X.; Wang,X.; Lv,X.; Yang,F.; Liu,T.; Fang,S.; Zhang,R.; Cheng,J.
A/Shenzhen/9/2010	Shenzhen	2010-Jan-14	EPI_ISL_101121	5		Import from public-domain	Wu,C.; Cheng,X.; Wang,X.; Lv,X.; Yang,F.; Liu,T.; Fang,S.; Zhang,R.; Cheng,J.
A/Shenzhen/7/2010	Shenzhen	2010-Jan-14	EPI_ISL_101120	4		Import from public-domain	Wu,C.; Cheng,X.; Wang,X.; Lv,X.; Yang,F.; Liu,T.; Fang,S.; Zhang,R.; Cheng,J.
A/Shenzhen/A8/2009	Shenzhen	2009-Nov-11	EPI_ISL_101119	4		Import from public-domain	Wu,C.; Cheng,X.; Wang,X.; Lv,X.; Yang,F.; Liu,T.; Fang,S.; Zhang,R.; Cheng,J.
A/Shenzhen/A4/2009	Shenzhen	2009-Nov-11	EPI_ISL_101118	6B.1		Import from public-domain	Wu,C.; Cheng,X.; Wang,X.; Lv,X.; Yang,F.; Liu,T.; Fang,S.; Zhang,R.; Cheng,J.
A/Shenzhen/A1/2009	Shenzhen	2009-Nov-11	EPI_ISL_101117	5		Import from public-domain	Wu,C.; Cheng,X.; Wang,X.; Lv,X.; Yang,F.; Liu,T.; Fang,S.; Zhang,R.; Cheng,J.
A/Shenzhen/F8/2009	Shenzhen	2009-Nov-11	EPI_ISL_101116	6B.1		Import from public-domain	Wu,C.; Cheng,X.; Wang,X.; Lv,X.; Yang,F.; Liu,T.; Fang,S.; Zhang,R.; Cheng,J.
A/Shenzhen/F6/2009	Shenzhen	2009-Nov-11	EPI_ISL_101115	2		Import from public-domain	Wu,C.; Cheng,X.; Wang,X.; Lv,X.; Yang,F.; Liu,T.; Fang,S.; Zhang,R.; Cheng,J.
A/Shenzhen/F3/2009	Shenzhen	2009-Nov-11	EPI_ISL_101114	4		Import from public-domain	Wu,C.; Cheng,X.; Wang,X.; Lv,X.; Yang,F.; Liu,T.; Fang,S.; Zhang,R.; Cheng,J.
A/Shenzhen/1664/2009	Shenzhen	2009-Dec-30	EPI_ISL_101113	4		Import from public-domain	Wu,C.; Cheng,X.; Wang,X.; Lv,X.; Yang,F.; Liu,T.; Fang,S.; Zhang,R.; Cheng,J.
A/Shenzhen/1663/2009	Shenzhen	2009-Dec-30	EPI_ISL_101112	4		Import from public-domain	Wu,C.; Cheng,X.; Wang,X.; Lv,X.; Yang,F.; Liu,T.; Fang,S.; Zhang,R.; Cheng,J.
A/Shenzhen/146/2011	Shenzhen	2011-Apr-19	EPI_ISL_101101	6B.1		Import from public-domain	Wu,C.; Cheng,X.; Wang,X.; Lv,X.; Yang,F.; Liu,T.; Fang,S.; Zhang,R.; Cheng,J.
A/Shenzhen/138/2011	Shenzhen	2011-Apr-19	EPI_ISL_101100	7		Import from public-domain	Wu,C.; Cheng,X.; Wang,X.; Lv,X.; Yang,F.; Liu,T.; Fang,S.; Zhang,R.; Cheng,J.
A/Shenzhen/107/2011	Shenzhen	2011-Apr-19	EPI_ISL_101098	7		Import from public-domain	Wu,C.; Cheng,X.; Wang,X.; Lv,X.; Yang,F.; Liu,T.; Fang,S.; Zhang,R.; Cheng,J.
A/Shenzhen/85/2011	Shenzhen	2011-Apr-19	EPI_ISL_101097	6B.1		Import from public-domain	Wu,C.; Cheng,X.; Wang,X.; Lv,X.; Yang,F.; Liu,T.; Fang,S.; Zhang,R.; Cheng,J.
A/Shenzhen/43/2011	Shenzhen	2011-Apr-19	EPI_ISL_101096	7		Import from public-domain	Wu,C.; Cheng,X.; Wang,X.; Lv,X.; Yang,F.; Liu,T.; Fang,S.; Zhang,R.; Cheng,J.
A/Shenzhen/1089/2010	Shenzhen	2010-Jul-08	EPI_ISL_101095	2		Import from public-domain	Wu,C.; Cheng,X.; Wang,X.; Lv,X.; Yang,F.; Liu,T.; Fang,S.; Zhang,R.; Cheng,J.
A/Shenzhen/1023/2010	Shenzhen	2010-Jul-08	EPI_ISL_101087	2		Import from public-domain	Wu,C.; Cheng,X.; Wang,X.; Lv,X.; Yang,F.; Liu,T.; Fang,S.; Zhang,R.; Cheng,J.
A/Shenzhen/627/2010	Shenzhen	2010-Jul-08	EPI_ISL_101086	5		Import from public-domain	Wu,C.; Cheng,X.; Wang,X.; Lv,X.; Yang,F.; Liu,T.; Fang,S.; Zhang,R.; Cheng,J.
A/Shenzhen/31/2010	Shenzhen	2010-Jan-14	EPI_ISL_101085	4		Import from public-domain	Wu,C.; Cheng,X.; Wang,X.; Lv,X.; Yang,F.; Liu,T.; Fang,S.; Zhang,R.; Cheng,J.
A/Shenzhen/lg111/2011	Shenzhen	2011-May-11	EPI_ISL_101073	2		Import from public-domain	Wu,C.; Cheng,X.; Wang,X.; Lv,X.; Yang,F.; Liu,T.; Fang,S.; Zhang,R.; Cheng,J.
A/Shenzhen/lg54/2011	Shenzhen	2011-May-11	EPI_ISL_101072	7		Import from public-domain	Wu,C.; Cheng,X.; Wang,X.; Lv,X.; Yang,F.; Liu,T.; Fang,S.; Zhang,R.; Cheng,J.
A/Shenzhen/lg120/2011	Shenzhen	2011-May-11	EPI_ISL_101071	2		Import from public-domain	Wu,C.; Cheng,X.; Wang,X.; Lv,X.; Yang,F.; Liu,T.; Fang,S.; Zhang,R.; Cheng,J.
A/Shenzhen/lg28/2011	Shenzhen	2011-May-11	EPI_ISL_101070	7		Import from public-domain	Wu,C.; Cheng,X.; Wang,X.; Lv,X.; Yang,F.; Liu,T.; Fang,S.; Zhang,R.; Cheng,J.
A/Shenzhen/lg13/2011	Shenzhen	2011-May-11	EPI_ISL_101069	7		Import from public-domain	Wu,C.; Cheng,X.; Wang,X.; Lv,X.; Yang,F.; Liu,T.; Fang,S.; Zhang,R.; Cheng,J.
A/Shenzhen/lg3/2011	Shenzhen	2011-May-11	EPI_ISL_101068	6B.1		Import from public-domain	Wu,C.; Cheng,X.; Wang,X.; Lv,X.; Yang,F.; Liu,T.; Fang,S.; Zhang,R.; Cheng,J.
A/Shenzhen/33/2011	Shenzhen	2011-Apr-19	EPI_ISL_101061	6B.1		Import from public-domain	Wu,C.; Cheng,X.; Wang,X.; Lv,X.; Yang,F.; Liu,T.; Fang,S.; Zhang,R.; Cheng,J.
A/Shenzhen/31/2011	Shenzhen	2011-Apr-19	EPI_ISL_101060	7		Import from public-domain	Wu,C.; Cheng,X.; Wang,X.; Lv,X.; Yang,F.; Liu,T.; Fang,S.; Zhang,R.; Cheng,J.
A/Shenzhen/74/2011	Shenzhen	2011-Apr-19	EPI_ISL_101059	7		Import from public-domain	Wu,C.; Cheng,X.; Wang,X.; Lv,X.; Yang,F.; Liu,T.; Fang,S.; Zhang,R.; Cheng,J.
A/Shenzhen/24/2011	Shenzhen	2011-Apr-19	EPI_ISL_101058	7		Import from public-domain	Wu,C.; Cheng,X.; Wang,X.; Lv,X.; Yang,F.; Liu,T.; Fang,S.; Zhang,R.; Cheng,J.
A/Shenzhen/11/2011	Shenzhen	2011-Apr-19	EPI_ISL_101057	7		Import from public-domain	Wu,C.; Cheng,X.; Wang,X.; Lv,X.; Yang,F.; Liu,T.; Fang,S.; Zhang,R.; Cheng,J.
A/Shenzhen/ft51/2011	Shenzhen	2011-May-11	EPI_ISL_101045	7		Import from public-domain	Wu,C.; Cheng,X.; Wang,X.; Lv,X.; Yang,F.; Liu,T.; Fang,S.; Zhang,R.; Cheng,J.
A/Shenzhen/ft46/2011	Shenzhen	2011-May-11	EPI_ISL_101044	7		Import from public-domain	Wu,C.; Cheng,X.; Wang,X.; Lv,X.; Yang,F.; Liu,T.; Fang,S.; Zhang,R.; Cheng,J.
A/Shenzhen/ft34/2011	Shenzhen	2011-May-11	EPI_ISL_101043	6B.1		Import from public-domain	Wu,C.; Cheng,X.; Wang,X.; Lv,X.; Yang,F.; Liu,T.; Fang,S.; Zhang,R.; Cheng,J.
A/Shenzhen/ft29/2011	Shenzhen	2011-May-11	EPI_ISL_101042	7		Import from public-domain	Wu,C.; Cheng,X.; Wang,X.; Lv,X.; Yang,F.; Liu,T.; Fang,S.; Zhang,R.; Cheng,J.
A/Shenzhen/ft26/2011	Shenzhen	2011-May-11	EPI_ISL_101041	7		Import from public-domain	Wu,C.; Cheng,X.; Wang,X.; Lv,X.; Yang,F.; Liu,T.; Fang,S.; Zhang,R.; Cheng,J.
A/Shenzhen/ft23/2011	Shenzhen	2011-May-11	EPI_ISL_101040	7		Import from public-domain	Wu,C.; Cheng,X.; Wang,X.; Lv,X.; Yang,F.; Liu,T.; Fang,S.; Zhang,R.; Cheng,J.
A/Shenzhen/ft21/2011	Shenzhen	2011-May-11	EPI_ISL_101039	7		Import from public-domain	Wu,C.; Cheng,X.; Wang,X.; Lv,X.; Yang,F.; Liu,T.; Fang,S.; Zhang,R.; Cheng,J.
A/Shenzhen/lg183/2011	Shenzhen	2011-May-11	EPI_ISL_101038	7		Import from public-domain	Wu,C.; Cheng,X.; Wang,X.; Lv,X.; Yang,F.; Liu,T.; Fang,S.; Zhang,R.; Cheng,J.
A/Shenzhen/lg135/2011	Shenzhen	2011-May-11	EPI_ISL_101037	7		Import from public-domain	Wu,C.; Cheng,X.; Wang,X.; Lv,X.; Yang,F.; Liu,T.; Fang,S.; Zhang,R.; Cheng,J.
A/Shenzhen/lg131/2011	Shenzhen	2011-May-11	EPI_ISL_101036	7		Import from public-domain	Wu,C.; Cheng,X.; Wang,X.; Lv,X.; Yang,F.; Liu,T.; Fang,S.; Zhang,R.; Cheng,J.
A/Shenzhen/lg50/2011	Shenzhen	2011-May-11	EPI_ISL_101035	7		Import from public-domain	Wu,C.; Cheng,X.; Wang,X.; Lv,X.; Yang,F.; Liu,T.; Fang,S.; Zhang,R.; Cheng,J.
A/Shenzhen/lg102/2011	Shenzhen	2011-May-11	EPI_ISL_101023	7		Import from public-domain	Wu,C.; Cheng,X.; Wang,X.; Lv,X.; Yang,F.; Liu,T.; Fang,S.; Zhang,R.; Cheng,J.
A/Shenzhen/lg117/2011	Shenzhen	2011-May-11	EPI_ISL_101022	6B.1		Import from public-domain	Wu,C.; Cheng,X.; Wang,X.; Lv,X.; Yang,F.; Liu,T.; Fang,S.; Zhang,R.; Cheng,J.
A/Shenzhen/lg98/2011	Shenzhen	2011-May-11	EPI_ISL_101021	7		Import from public-domain	Wu,C.; Cheng,X.; Wang,X.; Lv,X.; Yang,F.; Liu,T.; Fang,S.; Zhang,R.; Cheng,J.
A/Shenzhen/lg158/2011	Shenzhen	2011-May-11	EPI_ISL_101020	7		Import from public-domain	Wu,C.; Cheng,X.; Wang,X.; Lv,X.; Yang,F.; Liu,T.; Fang,S.; Zhang,R.; Cheng,J.
A/Shenzhen/lg157/2011	Shenzhen	2011-May-11	EPI_ISL_101019	7		Import from public-domain	Wu,C.; Cheng,X.; Wang,X.; Lv,X.; Yang,F.; Liu,T.; Fang,S.; Zhang,R.; Cheng,J.
A/Shenzhen/lg168/2011	Shenzhen	2011-May-11	EPI_ISL_101018	7		Import from public-domain	Wu,C.; Cheng,X.; Wang,X.; Lv,X.; Yang,F.; Liu,T.; Fang,S.; Zhang,R.; Cheng,J.
A/Shenzhen/lg57/2011	Shenzhen	2011-May-11	EPI_ISL_101017	6B.1		Import from public-domain	Wu,C.; Cheng,X.; Wang,X.; Lv,X.; Yang,F.; Liu,T.; Fang,S.; Zhang,R.; Cheng,J.
A/Shenzhen/lg151/2011	Shenzhen	2011-May-11	EPI_ISL_101016	7		Import from public-domain	Wu,C.; Cheng,X.; Wang,X.; Lv,X.; Yang,F.; Liu,T.; Fang,S.; Zhang,R.; Cheng,J.
A/Shenzhen/lg169/2011	Shenzhen	2011-May-11	EPI_ISL_101015	7		Import from public-domain	Wu,C.; Cheng,X.; Wang,X.; Lv,X.; Yang,F.; Liu,T.; Fang,S.; Zhang,R.; Cheng,J.
A/Shenzhen/lg182/2011	Shenzhen	2011-May-11	EPI_ISL_101014	7		Import from public-domain	Wu,C.; Cheng,X.; Wang,X.; Lv,X.; Yang,F.; Liu,T.; Fang,S.; Zhang,R.; Cheng,J.
A/Shenzhen/lg165/2011	Shenzhen	2011-May-11	EPI_ISL_101013	7		Import from public-domain	Wu,C.; Cheng,X.; Wang,X.; Lv,X.; Yang,F.; Liu,T.; Fang,S.; Zhang,R.; Cheng,J.
A/Shenzhen/126/2011	Shenzhen	2011-Apr-19	EPI_ISL_101001	7		Import from public-domain	Wu,C.; Cheng,X.; Wang,X.; Lv,X.; Yang,F.; Liu,T.; Fang,S.; Zhang,R.; Cheng,J.
A/Shenzhen/119/2011	Shenzhen	2011-Apr-19	EPI_ISL_101000	7		Import from public-domain	Wu,C.; Cheng,X.; Wang,X.; Lv,X.; Yang,F.; Liu,T.; Fang,S.; Zhang,R.; Cheng,J.
A/Shenzhen/lg26/2011	Shenzhen	2011-May-11	EPI_ISL_100999	2		Import from public-domain	Wu,C.; Cheng,X.; Wang,X.; Lv,X.; Yang,F.; Liu,T.; Fang,S.; Zhang,R.; Cheng,J.
A/Shenzhen/lg47/2011	Shenzhen	2011-May-11	EPI_ISL_100998	7		Import from public-domain	Wu,C.; Cheng,X.; Wang,X.; Lv,X.; Yang,F.; Liu,T.; Fang,S.; Zhang,R.; Cheng,J.
A/Shenzhen/lg105/2011	Shenzhen	2011-May-11	EPI_ISL_100997	7		Import from public-domain	Wu,C.; Cheng,X.; Wang,X.; Lv,X.; Yang,F.; Liu,T.; Fang,S.; Zhang,R.; Cheng,J.
A/Shenzhen/lg125/2011	Shenzhen	2011-May-11	EPI_ISL_100996	6B.1		Import from public-domain	Wu,C.; Cheng,X.; Wang,X.; Lv,X.; Yang,F.; Liu,T.; Fang,S.; Zhang,R.; Cheng,J.
A/Shenzhen/13/2009	Shenzhen	2009-Aug-31	EPI_ISL_100989	2		Import from public-domain	Wu,C.; Cheng,X.; Wang,X.; Lv,X.; Yang,F.; Liu,T.; Fang,S.; Zhang,R.; Cheng,J.
A/Shenzhen/11/2009	Shenzhen	2009-Jul-23	EPI_ISL_100988	4		Import from public-domain	Wu,C.; Cheng,X.; Wang,X.; Lv,X.; Yang,F.; Liu,T.; Fang,S.; Zhang,R.; Cheng,J.
A/Shenzhen/9/2009	Shenzhen	2009-Jul-23	EPI_ISL_100987	1		Import from public-domain	Wu,C.; Cheng,X.; Wang,X.; Lv,X.; Yang,F.; Liu,T.; Fang,S.; Zhang,R.; Cheng,J.
A/Shenzhen/7/2009	Shenzhen	2009-Jul-23	EPI_ISL_100986	6B.1		Import from public-domain	Wu,C.; Cheng,X.; Wang,X.; Lv,X.; Yang,F.; Liu,T.; Fang,S.; Zhang,R.; Cheng,J.
A/Shenzhen/5/2009	Shenzhen	2009-Jul-23	EPI_ISL_100985	2		Import from public-domain	Wu,C.; Cheng,X.; Wang,X.; Lv,X.; Yang,F.; Liu,T.; Fang,S.; Zhang,R.; Cheng,J.
A/Shenzhen/3/2009	Shenzhen	2009-Jul-23	EPI_ISL_100984	4		Import from public-domain	Wu,C.; Cheng,X.; Wang,X.; Lv,X.; Yang,F.; Liu,T.; Fang,S.; Zhang,R.; Cheng,J.
A/Shenzhen/1/2009	Shenzhen	2009-Jul-23	EPI_ISL_100983	6B.1		Import from public-domain	Wu,C.; Cheng,X.; Wang,X.; Lv,X.; Yang,F.; Liu,T.; Fang,S.; Zhang,R.; Cheng,J.
A/Shenzhen/25-SZCDC/2009	Shenzhen	2009-Aug-31	EPI_ISL_100968	6B.1		Import from public-domain	Wu,C.; Cheng,X.; Wang,X.; Lv,X.; Yang,F.; Liu,T.; Fang,S.; Zhang,R.; Cheng,J.
A/Shenzhen/23/2009	Shenzhen	2009-Aug-31	EPI_ISL_100967	6B.1		Import from public-domain	Wu,C.; Cheng,X.; Wang,X.; Lv,X.; Yang,F.; Liu,T.; Fang,S.; Zhang,R.; Cheng,J.
A/Shenzhen/21/2009	Shenzhen	2009-Aug-31	EPI_ISL_100966	5		Import from public-domain	Wu,C.; Cheng,X.; Wang,X.; Lv,X.; Yang,F.; Liu,T.; Fang,S.; Zhang,R.; Cheng,J.
A/Shenzhen/19/2009	Shenzhen	2009-Aug-31	EPI_ISL_100965	6B.1		Import from public-domain	Wu,C.; Cheng,X.; Wang,X.; Lv,X.; Yang,F.; Liu,T.; Fang,S.; Zhang,R.; Cheng,J.
A/Shenzhen/17-SZCDC/2009	Shenzhen	2009-Aug-31	EPI_ISL_100964	1		Import from public-domain	Wu,C.; Cheng,X.; Wang,X.; Lv,X.; Yang,F.; Liu,T.; Fang,S.; Zhang,R.; Cheng,J.
A/Shenzhen/15/2009	Shenzhen	2009-Aug-31	EPI_ISL_100963	2		Import from public-domain	Wu,C.; Cheng,X.; Wang,X.; Lv,X.; Yang,F.; Liu,T.; Fang,S.; Zhang,R.; Cheng,J.
A/Shenzhen/37-SZCDC/2009	Shenzhen	2009-Sep-08	EPI_ISL_100956	2		Import from public-domain	Wu,C.; Cheng,X.; Wang,X.; Lv,X.; Yang,F.; Liu,T.; Fang,S.; Zhang,R.; Cheng,J.
A/Shenzhen/35/2009	Shenzhen	2009-Sep-08	EPI_ISL_100955	6B.1		Import from public-domain	Wu,C.; Cheng,X.; Wang,X.; Lv,X.; Yang,F.; Liu,T.; Fang,S.; Zhang,R.; Cheng,J.
A/Shenzhen/33/2009	Shenzhen	2009-Sep-08	EPI_ISL_100954	2		Import from public-domain	Wu,C.; Cheng,X.; Wang,X.; Lv,X.; Yang,F.; Liu,T.; Fang,S.; Zhang,R.; Cheng,J.
A/Shenzhen/31/2009	Shenzhen	2009-Aug-31	EPI_ISL_100953	4		Import from public-domain	Wu,C.; Cheng,X.; Wang,X.; Lv,X.; Yang,F.; Liu,T.; Fang,S.; Zhang,R.; Cheng,J.
A/Shenzhen/29/2009	Shenzhen	2009-Aug-31	EPI_ISL_100952	2		Import from public-domain	Wu,C.; Cheng,X.; Wang,X.; Lv,X.; Yang,F.; Liu,T.; Fang,S.; Zhang,R.; Cheng,J.
A/Shenzhen/27/2009	Shenzhen	2009-Aug-31	EPI_ISL_100951	4		Import from public-domain	Wu,C.; Cheng,X.; Wang,X.; Lv,X.; Yang,F.; Liu,T.; Fang,S.; Zhang,R.; Cheng,J.
A/Shenzhen/49-SZCDC/2009	Shenzhen	2009-Oct-22	EPI_ISL_100944	4		Import from public-domain	Wu,C.; Cheng,X.; Wang,X.; Lv,X.; Yang,F.; Liu,T.; Fang,S.; Zhang,R.; Cheng,J.
A/Shenzhen/47-SZCDC/2009	Shenzhen	2009-Oct-22	EPI_ISL_100943	5		Import from public-domain	Wu,C.; Cheng,X.; Wang,X.; Lv,X.; Yang,F.; Liu,T.; Fang,S.; Zhang,R.; Cheng,J.
A/Shenzhen/45-SZCDC/2009	Shenzhen	2009-Oct-22	EPI_ISL_100942	2		Import from public-domain	Wu,C.; Cheng,X.; Wang,X.; Lv,X.; Yang,F.; Liu,T.; Fang,S.; Zhang,R.; Cheng,J.
A/Shenzhen/43/2009	Shenzhen	2009-Sep-08	EPI_ISL_100941	6B.1		Import from public-domain	Wu,C.; Cheng,X.; Wang,X.; Lv,X.; Yang,F.; Liu,T.; Fang,S.; Zhang,R.; Cheng,J.
A/Shenzhen/41/2009	Shenzhen	2009-Sep-08	EPI_ISL_100940	2		Import from public-domain	Wu,C.; Cheng,X.; Wang,X.; Lv,X.; Yang,F.; Liu,T.; Fang,S.; Zhang,R.; Cheng,J.
A/Shenzhen/39/2009	Shenzhen	2009-Sep-08	EPI_ISL_100939	6B.1		Import from public-domain	Wu,C.; Cheng,X.; Wang,X.; Lv,X.; Yang,F.; Liu,T.; Fang,S.; Zhang,R.; Cheng,J.
A/Shenzhen/956/2009	Shenzhen	2009-Oct-22	EPI_ISL_100932	2		Import from public-domain	Wu,C.; Cheng,X.; Wang,X.; Lv,X.; Yang,F.; Liu,T.; Fang,S.; Zhang,R.; Cheng,J.
A/Shenzhen/921/2009	Shenzhen	2009-Oct-22	EPI_ISL_100931	2		Import from public-domain	Wu,C.; Cheng,X.; Wang,X.; Lv,X.; Yang,F.; Liu,T.; Fang,S.; Zhang,R.; Cheng,J.
A/Shenzhen/899/2009	Shenzhen	2009-Oct-22	EPI_ISL_100930	1		Import from public-domain	Wu,C.; Cheng,X.; Wang,X.; Lv,X.; Yang,F.; Liu,T.; Fang,S.; Zhang,R.; Cheng,J.
A/Shenzhen/853/2009	Shenzhen	2009-Oct-22	EPI_ISL_100929	6B.1		Import from public-domain	Wu,C.; Cheng,X.; Wang,X.; Lv,X.; Yang,F.; Liu,T.; Fang,S.; Zhang,R.; Cheng,J.
A/Shenzhen/786/2009	Shenzhen	2009-Oct-22	EPI_ISL_100928	2		Import from public-domain	Wu,C.; Cheng,X.; Wang,X.; Lv,X.; Yang,F.; Liu,T.; Fang,S.; Zhang,R.; Cheng,J.
A/Shenzhen/1162/2009	Shenzhen	2009-Oct-22	EPI_ISL_100922	6B.1		Import from public-domain	Wu,C.; Cheng,X.; Wang,X.; Lv,X.; Yang,F.; Liu,T.; Fang,S.; Zhang,R.; Cheng,J.
A/Shenzhen/1132/2009	Shenzhen	2009-Oct-22	EPI_ISL_100921	6B.1		Import from public-domain	Wu,C.; Cheng,X.; Wang,X.; Lv,X.; Yang,F.; Liu,T.; Fang,S.; Zhang,R.; Cheng,J.
A/Shenzhen/1057/2009	Shenzhen	2009-Oct-22	EPI_ISL_100920	6B.1		Import from public-domain	Wu,C.; Cheng,X.; Wang,X.; Lv,X.; Yang,F.; Liu,T.; Fang,S.; Zhang,R.; Cheng,J.
A/Shenzhen/1042/2009	Shenzhen	2009-Oct-22	EPI_ISL_100919	1		Import from public-domain	Wu,C.; Cheng,X.; Wang,X.; Lv,X.; Yang,F.; Liu,T.; Fang,S.; Zhang,R.; Cheng,J.
A/Shenzhen/1006/2009	Shenzhen	2009-Oct-22	EPI_ISL_100918	4		Import from public-domain	Wu,C.; Cheng,X.; Wang,X.; Lv,X.; Yang,F.; Liu,T.; Fang,S.; Zhang,R.; Cheng,J.
A/Shenzhen/980/2009	Shenzhen	2009-Oct-22	EPI_ISL_100917	4		Import from public-domain	Wu,C.; Cheng,X.; Wang,X.; Lv,X.; Yang,F.; Liu,T.; Fang,S.; Zhang,R.; Cheng,J.
A/Shenzhen/1605/2009	Shenzhen	2009-Dec-30	EPI_ISL_100910	4		Import from public-domain	Wu,C.; Cheng,X.; Wang,X.; Lv,X.; Yang,F.; Liu,T.; Fang,S.; Zhang,R.; Cheng,J.
A/Shenzhen/1594/2009	Shenzhen	2009-Dec-30	EPI_ISL_100909	4		Import from public-domain	Wu,C.; Cheng,X.; Wang,X.; Lv,X.; Yang,F.; Liu,T.; Fang,S.; Zhang,R.; Cheng,J.
A/Shenzhen/1548/2009	Shenzhen	2009-Dec-30	EPI_ISL_100908	5		Import from public-domain	Wu,C.; Cheng,X.; Wang,X.; Lv,X.; Yang,F.; Liu,T.; Fang,S.; Zhang,R.; Cheng,J.
A/Shenzhen/1511/2009	Shenzhen	2009-Dec-30	EPI_ISL_100907	4		Import from public-domain	Wu,C.; Cheng,X.; Wang,X.; Lv,X.; Yang,F.; Liu,T.; Fang,S.; Zhang,R.; Cheng,J.
A/Shenzhen/1447/2009	Shenzhen	2009-Dec-30	EPI_ISL_100906	6B.1		Import from public-domain	Wu,C.; Cheng,X.; Wang,X.; Lv,X.; Yang,F.; Liu,T.; Fang,S.; Zhang,R.; Cheng,J.
A/Shenzhen/90/2009	Shenzhen	2009-Nov-11	EPI_ISL_100905	4		Import from public-domain	Wu,C.; Cheng,X.; Wang,X.; Lv,X.; Yang,F.; Liu,T.; Fang,S.; Zhang,R.; Cheng,J.
A/Shenzhen/1391/2009	Shenzhen	2009-Nov-11	EPI_ISL_100904	5		Import from public-domain	Wu,C.; Cheng,X.; Wang,X.; Lv,X.; Yang,F.; Liu,T.; Fang,S.; Zhang,R.; Cheng,J.
A/Shenzhen/1347/2009	Shenzhen	2009-Nov-11	EPI_ISL_100903	5		Import from public-domain	Wu,C.; Cheng,X.; Wang,X.; Lv,X.; Yang,F.; Liu,T.; Fang,S.; Zhang,R.; Cheng,J.
A/Shenzhen/1323/2009	Shenzhen	2009-Nov-11	EPI_ISL_100902	5		Import from public-domain	Wu,C.; Cheng,X.; Wang,X.; Lv,X.; Yang,F.; Liu,T.; Fang,S.; Zhang,R.; Cheng,J.
A/Shenzhen/1266/2009	Shenzhen	2009-Nov-11	EPI_ISL_100901	5		Import from public-domain	Wu,C.; Cheng,X.; Wang,X.; Lv,X.; Yang,F.; Liu,T.; Fang,S.; Zhang,R.; Cheng,J.
A/Shenzhen/79/2009	Shenzhen	2009-Nov-11	EPI_ISL_100900	5		Import from public-domain	Wu,C.; Cheng,X.; Wang,X.; Lv,X.; Yang,F.; Liu,T.; Fang,S.; Zhang,R.; Cheng,J.
A/Shenzhen/75/2009	Shenzhen	2009-Nov-11	EPI_ISL_100899	6B.1		Import from public-domain	Wu,C.; Cheng,X.; Wang,X.; Lv,X.; Yang,F.; Liu,T.; Fang,S.; Zhang,R.; Cheng,J.
A/Shenzhen/1230/2009	Shenzhen	2009-Oct-22	EPI_ISL_100898	6B.1		Import from public-domain	Wu,C.; Cheng,X.; Wang,X.; Lv,X.; Yang,F.; Liu,T.; Fang,S.; Zhang,R.; Cheng,J.
A/Shenzhen/F2/2009	Shenzhen	2009-Nov-11	EPI_ISL_100884	4		Import from public-domain	Wu,C.; Cheng,X.; Wang,X.; Lv,X.; Yang,F.; Liu,T.; Fang,S.; Zhang,R.; Cheng,J.
A/Shenzhen/77/2009	Shenzhen	2009-Nov-11	EPI_ISL_100883	6B.1		Import from public-domain	Wu,C.; Cheng,X.; Wang,X.; Lv,X.; Yang,F.; Liu,T.; Fang,S.; Zhang,R.; Cheng,J.
A/Shenzhen/1658/2009	Shenzhen	2009-Dec-30	EPI_ISL_100882	4		Import from public-domain	Wu,C.; Cheng,X.; Wang,X.; Lv,X.; Yang,F.; Liu,T.; Fang,S.; Zhang,R.; Cheng,J.
A/Shenzhen/1646/2009	Shenzhen	2009-Dec-30	EPI_ISL_100881	2		Import from public-domain	Wu,C.; Cheng,X.; Wang,X.; Lv,X.; Yang,F.; Liu,T.; Fang,S.; Zhang,R.; Cheng,J.
A/Shenzhen/1627/2009	Shenzhen	2009-Dec-30	EPI_ISL_100880	4		Import from public-domain	Wu,C.; Cheng,X.; Wang,X.; Lv,X.; Yang,F.; Liu,T.; Fang,S.; Zhang,R.; Cheng,J.
A/Shenzhen/1088/2010	Shenzhen	2010-Jul-08	EPI_ISL_100874	7		Import from public-domain	Wu,C.; Cheng,X.; Wang,X.; Lv,X.; Yang,F.; Liu,T.; Fang,S.; Zhang,R.; Cheng,J.
A/Shenzhen/108/2011	Shenzhen	2011-Apr-19	EPI_ISL_100873	7		Import from public-domain	Wu,C.; Cheng,X.; Wang,X.; Lv,X.; Yang,F.; Liu,T.; Fang,S.; Zhang,R.; Cheng,J.
A/Shenzhen/104/2011	Shenzhen	2011-Apr-19	EPI_ISL_100872	7		Import from public-domain	Wu,C.; Cheng,X.; Wang,X.; Lv,X.; Yang,F.; Liu,T.; Fang,S.; Zhang,R.; Cheng,J.
A/Shenzhen/83/2011	Shenzhen	2011-Apr-19	EPI_ISL_100871	7		Import from public-domain	Wu,C.; Cheng,X.; Wang,X.; Lv,X.; Yang,F.; Liu,T.; Fang,S.; Zhang,R.; Cheng,J.
A/Shenzhen/1095/2010	Shenzhen	2010-Jul-08	EPI_ISL_100870	6B.1		Import from public-domain	Wu,C.; Cheng,X.; Wang,X.; Lv,X.; Yang,F.; Liu,T.; Fang,S.; Zhang,R.; Cheng,J.
A/Shenzhen/970/2010	Shenzhen	2010-Jul-08	EPI_ISL_100869	2		Import from public-domain	Wu,C.; Cheng,X.; Wang,X.; Lv,X.; Yang,F.; Liu,T.; Fang,S.; Zhang,R.; Cheng,J.
A/Shenzhen/57/2010	Shenzhen	2010-Jan-14	EPI_ISL_100868	6B.1		Import from public-domain	Wu,C.; Cheng,X.; Wang,X.; Lv,X.; Yang,F.; Liu,T.; Fang,S.; Zhang,R.; Cheng,J.
A/Shenzhen/37/2010	Shenzhen	2010-Jan-14	EPI_ISL_100867	5		Import from public-domain	Wu,C.; Cheng,X.; Wang,X.; Lv,X.; Yang,F.; Liu,T.; Fang,S.; Zhang,R.; Cheng,J.
A/Shenzhen/27/2010	Shenzhen	2010-Jan-14	EPI_ISL_100866	5		Import from public-domain	Wu,C.; Cheng,X.; Wang,X.; Lv,X.; Yang,F.; Liu,T.; Fang,S.; Zhang,R.; Cheng,J.
A/Shenzhen/8/2010	Shenzhen	2010-Jan-14	EPI_ISL_100865	2		Import from public-domain	Wu,C.; Cheng,X.; Wang,X.; Lv,X.; Yang,F.; Liu,T.; Fang,S.; Zhang,R.; Cheng,J.
A/Shenzhen/A9/2009	Shenzhen	2009-Nov-11	EPI_ISL_100864	2		Import from public-domain	Wu,C.; Cheng,X.; Wang,X.; Lv,X.; Yang,F.; Liu,T.; Fang,S.; Zhang,R.; Cheng,J.
A/Shenzhen/A7/2009	Shenzhen	2009-Nov-11	EPI_ISL_100863	5		Import from public-domain	Wu,C.; Cheng,X.; Wang,X.; Lv,X.; Yang,F.; Liu,T.; Fang,S.; Zhang,R.; Cheng,J.
A/Shenzhen/A3/2009	Shenzhen	2009-Nov-11	EPI_ISL_100862	2		Import from public-domain	Wu,C.; Cheng,X.; Wang,X.; Lv,X.; Yang,F.; Liu,T.; Fang,S.; Zhang,R.; Cheng,J.
A/Shenzhen/F9/2009	Shenzhen	2009-Nov-11	EPI_ISL_100861	6B.1		Import from public-domain	Wu,C.; Cheng,X.; Wang,X.; Lv,X.; Yang,F.; Liu,T.; Fang,S.; Zhang,R.; Cheng,J.
A/Shenzhen/F7/2009	Shenzhen	2009-Nov-11	EPI_ISL_100860	4		Import from public-domain	Wu,C.; Cheng,X.; Wang,X.; Lv,X.; Yang,F.; Liu,T.; Fang,S.; Zhang,R.; Cheng,J.
A/Shenzhen/F4/2009	Shenzhen	2009-Nov-11	EPI_ISL_100859	6B.1		Import from public-domain	Wu,C.; Cheng,X.; Wang,X.; Lv,X.; Yang,F.; Liu,T.; Fang,S.; Zhang,R.; Cheng,J.
A/Shenzhen/lg51/2011	Shenzhen	2011-May-11	EPI_ISL_100758	7		Import from public-domain	Wu,C.; Cheng,X.; Wang,X.; Lv,X.; Yang,F.; Liu,T.; Fang,S.; Zhang,R.; Cheng,J.
A/Shenzhen/lg63/2011	Shenzhen	2011-May-11	EPI_ISL_100755	6B.1		Import from public-domain	Wu,C.; Cheng,X.; Wang,X.; Lv,X.; Yang,F.; Liu,T.; Fang,S.; Zhang,R.; Cheng,J.
A/Shenzhen/lg14/2011	Shenzhen	2011-May-11	EPI_ISL_100754	6B.1		Import from public-domain	Wu,C.; Cheng,X.; Wang,X.; Lv,X.; Yang,F.; Liu,T.; Fang,S.; Zhang,R.; Cheng,J.
A/Beijing/7/2009(H1N1)	Beijing	2009-Jan-01	EPI_ISL_100193	5		Import from public-domain	Zhao,X.
A/Shenzhen/lg109/2011	Shenzhen	2011-May-11	EPI_ISL_100143	7		Import from public-domain	Wu,C.; Cheng,X.; Wang,X.; Lv,X.; Yang,F.; Liu,T.; Fang,S.; Zhang,R.; Cheng,J.
A/Shenzhen/lg121/2011	Shenzhen	2011-May-11	EPI_ISL_100142	7		Import from public-domain	Wu,C.; Cheng,X.; Wang,X.; Lv,X.; Yang,F.; Liu,T.; Fang,S.; Zhang,R.; Cheng,J.
A/Shenzhen/lg100/2011	Shenzhen	2011-May-11	EPI_ISL_100141	7		Import from public-domain	Wu,C.; Cheng,X.; Wang,X.; Lv,X.; Yang,F.; Liu,T.; Fang,S.; Zhang,R.; Cheng,J.
A/Shenzhen/lg164/2011	Shenzhen	2011-May-11	EPI_ISL_100140	7		Import from public-domain	Wu,C.; Cheng,X.; Wang,X.; Lv,X.; Yang,F.; Liu,T.; Fang,S.; Zhang,R.; Cheng,J.
A/Shenzhen/lg148/2011	Shenzhen	2011-May-11	EPI_ISL_100139	7		Import from public-domain	Wu,C.; Cheng,X.; Wang,X.; Lv,X.; Yang,F.; Liu,T.; Fang,S.; Zhang,R.; Cheng,J.
A/Shenzhen/lg156/2011	Shenzhen	2011-May-11	EPI_ISL_100138	7		Import from public-domain	Wu,C.; Cheng,X.; Wang,X.; Lv,X.; Yang,F.; Liu,T.; Fang,S.; Zhang,R.; Cheng,J.
A/Shenzhen/lg150/2011	Shenzhen	2011-May-11	EPI_ISL_100137	7		Import from public-domain	Wu,C.; Cheng,X.; Wang,X.; Lv,X.; Yang,F.; Liu,T.; Fang,S.; Zhang,R.; Cheng,J.
A/Shenzhen/lg143/2011	Shenzhen	2011-May-11	EPI_ISL_100136	7		Import from public-domain	Wu,C.; Cheng,X.; Wang,X.; Lv,X.; Yang,F.; Liu,T.; Fang,S.; Zhang,R.; Cheng,J.
A/Shenzhen/lg155/2011	Shenzhen	2011-May-11	EPI_ISL_100135	7		Import from public-domain	Wu,C.; Cheng,X.; Wang,X.; Lv,X.; Yang,F.; Liu,T.; Fang,S.; Zhang,R.; Cheng,J.
A/Shenzhen/ft54/2011	Shenzhen	2011-May-11	EPI_ISL_100134	7		Import from public-domain	Wu,C.; Cheng,X.; Wang,X.; Lv,X.; Yang,F.; Liu,T.; Fang,S.; Zhang,R.; Cheng,J.
A/Shenzhen/ft50/2011	Shenzhen	2011-May-11	EPI_ISL_100133	6B.1		Import from public-domain	Wu,C.; Cheng,X.; Wang,X.; Lv,X.; Yang,F.; Liu,T.; Fang,S.; Zhang,R.; Cheng,J.
A/Shenzhen/ft36/2011	Shenzhen	2011-May-11	EPI_ISL_100132	6B.1		Import from public-domain	Wu,C.; Cheng,X.; Wang,X.; Lv,X.; Yang,F.; Liu,T.; Fang,S.; Zhang,R.; Cheng,J.
A/Shenzhen/ft32/2011	Shenzhen	2011-May-11	EPI_ISL_100131	6B.1		Import from public-domain	Wu,C.; Cheng,X.; Wang,X.; Lv,X.; Yang,F.; Liu,T.; Fang,S.; Zhang,R.; Cheng,J.
A/Shenzhen/ft28/2011	Shenzhen	2011-May-11	EPI_ISL_100130	6B.1		Import from public-domain	Wu,C.; Cheng,X.; Wang,X.; Lv,X.; Yang,F.; Liu,T.; Fang,S.; Zhang,R.; Cheng,J.
A/Shenzhen/ft24/2011	Shenzhen	2011-May-11	EPI_ISL_100129	7		Import from public-domain	Wu,C.; Cheng,X.; Wang,X.; Lv,X.; Yang,F.; Liu,T.; Fang,S.; Zhang,R.; Cheng,J.
A/Shenzhen/ft22/2011	Shenzhen	2011-May-11	EPI_ISL_100128	6B.1		Import from public-domain	Wu,C.; Cheng,X.; Wang,X.; Lv,X.; Yang,F.; Liu,T.; Fang,S.; Zhang,R.; Cheng,J.
A/Shenzhen/ft18/2011	Shenzhen	2011-May-11	EPI_ISL_100127	7		Import from public-domain	Wu,C.; Cheng,X.; Wang,X.; Lv,X.; Yang,F.; Liu,T.; Fang,S.; Zhang,R.; Cheng,J.
A/Shenzhen/lg136/2011	Shenzhen	2011-May-11	EPI_ISL_100126	7		Import from public-domain	Wu,C.; Cheng,X.; Wang,X.; Lv,X.; Yang,F.; Liu,T.; Fang,S.; Zhang,R.; Cheng,J.
A/Shenzhen/lg133/2011	Shenzhen	2011-May-11	EPI_ISL_100125	7		Import from public-domain	Wu,C.; Cheng,X.; Wang,X.; Lv,X.; Yang,F.; Liu,T.; Fang,S.; Zhang,R.; Cheng,J.
A/Shenzhen/lg49/2011	Shenzhen	2011-May-11	EPI_ISL_100124	6B.1		Import from public-domain	Wu,C.; Cheng,X.; Wang,X.; Lv,X.; Yang,F.; Liu,T.; Fang,S.; Zhang,R.; Cheng,J.
A/Shenzhen/lg46/2011	Shenzhen	2011-May-11	EPI_ISL_100123	7		Import from public-domain	Wu,C.; Cheng,X.; Wang,X.; Lv,X.; Yang,F.; Liu,T.; Fang,S.; Zhang,R.; Cheng,J.
A/Shenzhen/127/2011	Shenzhen	2011-Apr-19	EPI_ISL_100122	6B.1		Import from public-domain	Wu,C.; Cheng,X.; Wang,X.; Lv,X.; Yang,F.; Liu,T.; Fang,S.; Zhang,R.; Cheng,J.
A/Shenzhen/125/2011	Shenzhen	2011-Apr-19	EPI_ISL_100121	7		Import from public-domain	Wu,C.; Cheng,X.; Wang,X.; Lv,X.; Yang,F.; Liu,T.; Fang,S.; Zhang,R.; Cheng,J.
A/Shenzhen/ns06/2011	Shenzhen	2011-Apr-19	EPI_ISL_100120	2		Import from public-domain	Wu,C.; Cheng,X.; Wang,X.; Lv,X.; Yang,F.; Liu,T.; Fang,S.; Zhang,R.; Cheng,J.
A/Shenzhen/lg56/2011	Shenzhen	2011-May-11	EPI_ISL_100119	7		Import from public-domain	Wu,C.; Cheng,X.; Wang,X.; Lv,X.; Yang,F.; Liu,T.; Fang,S.; Zhang,R.; Cheng,J.
A/Shenzhen/lg170/2011	Shenzhen	2011-May-11	EPI_ISL_100118	7		Import from public-domain	Wu,C.; Cheng,X.; Wang,X.; Lv,X.; Yang,F.; Liu,T.; Fang,S.; Zhang,R.; Cheng,J.
A/Shenzhen/lg8/2011	Shenzhen	2011-May-11	EPI_ISL_100117	7		Import from public-domain	Wu,C.; Cheng,X.; Wang,X.; Lv,X.; Yang,F.; Liu,T.; Fang,S.; Zhang,R.; Cheng,J.
A/Shenzhen/lg160/2011	Shenzhen	2011-May-11	EPI_ISL_100116	6B.1		Import from public-domain	Wu,C.; Cheng,X.; Wang,X.; Lv,X.; Yang,F.; Liu,T.; Fang,S.; Zhang,R.; Cheng,J.
A/Shenzhen/lg115/2011	Shenzhen	2011-May-11	EPI_ISL_100115	7		Import from public-domain	Wu,C.; Cheng,X.; Wang,X.; Lv,X.; Yang,F.; Liu,T.; Fang,S.; Zhang,R.; Cheng,J.
A/Hong Kong/3960/2011	Hong	2011-Apr-21	EPI_ISL_99939	2	Government Virus Unit	National Institute for Medical Research
A/Jiangsu/S62/2009	Jiangsu	2009-Nov-10	EPI_ISL_84667	2		Import from public-domain	Luo,P.; Qi,X.; Cui,L.; Jiao,Y.; Tang,F.; Wang,H.
A/Jiangsu/S61/2009	Jiangsu	2009-Nov-10	EPI_ISL_84666	2		Import from public-domain	Luo,P.; Qi,X.; Cui,L.; Tang,F.; Wang,H.
A/Shanghai/P1/2009	Shanghai	2009-Sep-21	EPI_ISL_76272	2		Import from public-domain	Toyoda,T.
A/Shandong-Shizhong/SWL1603/2009	Shandong	2009-Dec-01	EPI_ISL_76223	2		Import from public-domain	Liu,T.; Yin,Y.; Wang,X.; Li,Z.; Lin,Y.; Wang,S.; Zhang,S.; Bi,Z.
A/Shandong-Shizhong/SWL1536/2009	Shandong	2009-Oct-20	EPI_ISL_76222	2		Import from public-domain	Liu,T.; Yin,Y.; Wang,X.; Li,Z.; Lin,Y.; Wang,S.; Zhang,S.; Bi,Z.
A/Shandong-Weishan/SWL311/2009	Shandong	2009-Oct-05	EPI_ISL_76221	2		Import from public-domain	Liu,T.; Yin,Y.; Wang,X.; Li,Z.; Lin,Y.; Wang,S.; Zhang,S.; Bi,Z.
A/Zhongyuan/SWL1643/2009	Zhongyuan	2009-Nov-16	EPI_ISL_76112	6B.1		Import from public-domain	Guo,Y.; Guo,W.; Jiang,H.; Seng,M.; Feng,D.; Xu,J.; Zhao,J.
A/Xuchang/SWL49/2009	Xuchang	2009-Nov-18	EPI_ISL_76111	2		Import from public-domain	Guo,Y.; Guo,W.; Jiang,H.; Seng,M.; Feng,D.; Xu,J.; Zhao,J.
A/Xuchang/SWL48/2009	Xuchang	2009-Nov-18	EPI_ISL_76110	6B.1		Import from public-domain	Guo,Y.; Guo,W.; Jiang,H.; Seng,M.; Feng,D.; Xu,J.; Zhao,J.
A/Xigong/SWL11045/2009	Xigong	2009-Nov-12	EPI_ISL_76109	2		Import from public-domain	Guo,Y.; Guo,W.; Jiang,H.; Seng,M.; Feng,D.; Xu,J.; Zhao,J.
A/Weidu/SWL51/2009	Weidu	2009-Nov-19	EPI_ISL_76108	6B.1		Import from public-domain	Guo,Y.; Guo,W.; Jiang,H.; Seng,M.; Feng,D.
A/Weidu/SWL1379/2009	Weidu	2009-Nov-18	EPI_ISL_76107	6B.1		Import from public-domain	Guo,Y.; Guo,W.; Jiang,H.; Seng,M.; Feng,D.; Xu,J.; Zhao,J.
A/Weidu/SWL1353/2009	Weidu	2009-Nov-12	EPI_ISL_76106	2		Import from public-domain	Guo,Y.; Guo,W.; Jiang,H.; Seng,M.; Feng,D.; Xu,J.; Zhao,J.
A/Weidong/SWL5165/2009	Weidong	2009-Nov-27	EPI_ISL_76105	2		Import from public-domain	Guo,Y.; Guo,W.; Jiang,H.; Seng,M.; Feng,D.; Xu,J.; Zhao,J.
A/Ruzhou/SWL564/2009	Ruzhou	2009-Nov-29	EPI_ISL_76104	4		Import from public-domain	Guo,Y.; Guo,W.; Jiang,H.; Seng,M.; Feng,D.; Xu,J.; Zhao,J.
A/Ruyang/SWL1606/2009	Ruyang	2009-Nov-17	EPI_ISL_76103	6B.1		Import from public-domain	Guo,Y.; Guo,W.; Jiang,H.; Seng,M.; Feng,D.; Xu,J.; Zhao,J.
A/Qingfeng/SWL43/2009	Qingfeng	2009-Nov-04	EPI_ISL_76102	6B.1		Import from public-domain	Guo,Y.; Guo,W.; Jiang,H.; Seng,M.; Feng,D.; Xu,J.; Zhao,J.
A/Jinshui/SWL54/2009	Jinshui	2009-Nov-18	EPI_ISL_76101	6B.1		Import from public-domain	Guo,Y.; Guo,W.; Jiang,H.; Seng,M.; Feng,D.; Xu,J.; Zhao,J.
A/Hualong/SWL1347/2009	Hualong	2009-Nov-13	EPI_ISL_76100	6B.1		Import from public-domain	Guo,Y.; Guo,W.; Jiang,H.; Seng,M.; Feng,D.; Xu,J.; Zhao,J.
A/Hualong/SWL1334/2009	Hualong	2009-Nov-09	EPI_ISL_76099	2		Import from public-domain	Guo,Y.; Guo,W.; Jiang,H.; Seng,M.; Feng,D.; Xu,J.; Zhao,J.
A/Hualong/SWL1324/2009	Hualong	2009-Nov-06	EPI_ISL_76098	2		Import from public-domain	Guo,Y.; Guo,W.; Jiang,H.; Seng,M.; Feng,D.; Xu,J.; Zhao,J.
A/Hualong/SWL1313/2009	Hualong	2009-Nov-03	EPI_ISL_76097	6B.1		Import from public-domain	Guo,Y.; Guo,W.; Jiang,H.; Seng,M.; Feng,D.; Xu,J.; Zhao,J.
A/Dongcheng/SWL45/2009	Dongcheng	2009-Nov-20	EPI_ISL_76096	2		Import from public-domain	Guo,Y.; Guo,W.; Jiang,H.; Seng,M.; Feng,D.; Xu,J.; Zhao,J.
A/Baofeng/SWL537/2009	Baofeng	2009-Nov-19	EPI_ISL_76095	3		Import from public-domain	Guo,Y.; Guo,W.; Jiang,H.; Seng,M.; Feng,D.; Xu,J.; Zhao,J.
A/Guangdong/SB1/2009	Guangdong	2009-May-28	EPI_ISL_76079	1		Import from public-domain	Zhang,L.; Wei,S.J.
A/Guangdong/5024/2009	Guangdong	2009-Oct-20	EPI_ISL_76030	5		Import from public-domain	Guan,D.; Zou,L.; Xiao,H.; Zhang,X.; Ni,H.; Ke,C.; Li,H.; Zhu,X.; Hou,N.
A/Guangdong/1738/2009	Guangdong	2009-Nov-27	EPI_ISL_76029	5		Import from public-domain	Guan,D.; Zou,L.; Xiao,H.; Zhang,X.; Ni,H.; Ke,C.; Li,H.; Zhu,X.; Hou,N.
A/Guangdong/1275/2009	Guangdong	2009-Nov-20	EPI_ISL_76028	6B.1		Import from public-domain	Guan,D.; Zou,L.; Xiao,H.; Zhang,X.; Ni,H.; Ke,C.; Li,H.; Zhu,X.; Hou,N.
A/Guangdong/1271/2009	Guangdong	2009-Nov-19	EPI_ISL_76027	4		Import from public-domain	Guan,D.; Zou,L.; Xiao,H.; Zhang,X.; Ni,H.; Ke,C.; Li,H.; Zhu,X.; Hou,N.
A/Guangdong/1270/2009	Guangdong	2009-Nov-21	EPI_ISL_76026	5		Import from public-domain	Guan,D.; Zou,L.; Xiao,H.; Zhang,X.; Ni,H.; Ke,C.; Li,H.; Zhu,X.; Hou,N.
A/Guangdong/1266/2009	Guangdong	2009-Nov-22	EPI_ISL_76025	5		Import from public-domain	Guan,D.; Zou,L.; Xiao,H.; Zhang,X.; Ni,H.; Ke,C.; Li,H.; Zhu,X.; Hou,N.
A/Guangdong/1262/2009	Guangdong	2009-Nov-22	EPI_ISL_76024	5		Import from public-domain	Guan,D.; Zou,L.; Xiao,H.; Zhang,X.; Ni,H.; Ke,C.; Li,H.; Zhu,X.; Hou,N.
A/Guangdong/1260/2009	Guangdong	2009-Nov-20	EPI_ISL_76023	5		Import from public-domain	Guan,D.; Zou,L.; Xiao,H.; Zhang,X.; Ni,H.; Ke,C.; Li,H.; Zhu,X.; Hou,N.
A/Guangdong/1252/2009	Guangdong	2009-Nov-19	EPI_ISL_76022	5		Import from public-domain	Guan,D.; Zou,L.; Xiao,H.; Zhang,X.; Ni,H.; Ke,C.; Li,H.; Zhu,X.; Hou,N.
A/Guangdong/1250/2009	Guangdong	2009-Nov-20	EPI_ISL_76021	5		Import from public-domain	Guan,D.; Zou,L.; Xiao,H.; Zhang,X.; Ni,H.; Ke,C.; Li,H.; Zhu,X.; Hou,N.
A/Guangdong/1249/2009	Guangdong	2009-Nov-20	EPI_ISL_76020	6B.1		Import from public-domain	Guan,D.; Zou,L.; Xiao,H.; Zhang,X.; Ni,H.; Ke,C.; Li,H.; Zhu,X.; Hou,N.
A/Guangdong/1241/2009	Guangdong	2009-Nov-19	EPI_ISL_76019	6B.1		Import from public-domain	Guan,D.; Zou,L.; Xiao,H.; Zhang,X.; Ni,H.; Ke,C.; Li,H.; Zhu,X.; Hou,N.
A/Guangdong/1240/2009	Guangdong	2009-Nov-19	EPI_ISL_76018	4		Import from public-domain	Guan,D.; Zou,L.; Xiao,H.; Zhang,X.; Ni,H.; Ke,C.; Li,H.; Zhu,X.; Hou,N.
A/Guangdong/1083/2009	Guangdong	2009-Nov-24	EPI_ISL_76017	4		Import from public-domain	Guan,D.; Zou,L.; Xiao,H.; Zhang,X.; Ni,H.; Ke,C.; Li,H.; Zhu,X.; Hou,N.
A/Guangdong/1078/2009	Guangdong	2009-Nov-17	EPI_ISL_76016	4		Import from public-domain	Guan,D.; Zou,L.; Xiao,H.; Zhang,X.; Ni,H.; Ke,C.; Li,H.; Zhu,X.; Hou,N.
A/Guangdong/1075/2009	Guangdong	2009-Nov-19	EPI_ISL_76015	4		Import from public-domain	Guan,D.; Zou,L.; Xiao,H.; Zhang,X.; Ni,H.; Ke,C.; Li,H.; Zhu,X.; Hou,N.
A/Guangdong/1071/2009	Guangdong	2009-Nov-18	EPI_ISL_76014	4		Import from public-domain	Guan,D.; Zou,L.; Xiao,H.; Zhang,X.; Ni,H.; Ke,C.; Li,H.; Zhu,X.; Hou,N.
A/Guangdong/1070/2009	Guangdong	2009-Nov-21	EPI_ISL_76013	4		Import from public-domain	Guan,D.; Zou,L.; Xiao,H.; Zhang,X.; Ni,H.; Ke,C.; Li,H.; Zhu,X.; Hou,N.
A/Guangdong/1069/2009	Guangdong	2009-Nov-20	EPI_ISL_76012	4		Import from public-domain	Guan,D.; Zou,L.; Xiao,H.; Zhang,X.; Ni,H.; Ke,C.; Li,H.; Zhu,X.; Hou,N.
A/Hubei-Hongshan/SWL143/2010	Hubei	2010-Feb-22	EPI_ISL_75882	2		WHO Chinese National Influenza Center	Yu Lan,Zi Li,Xiyan Li,Xiang Zhao,Yanhui Cheng,minju Tan,Xinwan Li,Lei Yang,Shumei Zou,Leying Wen,Dayan Wang,Dexin Li,Yuelong Shu
A/Hubei-Wuchang/SWL174/2010	Hubei	2010-Apr-11	EPI_ISL_75881	6B.1		WHO Chinese National Influenza Center	Yu Lan,Zi Li,Xiyan Li,Xiang Zhao,Yanhui Cheng,minju Tan,Xinwan Li,Lei Yang,Shumei Zou,Leying Wen,Dayan Wang,Dexin Li,Yuelong Shu
A/Hubei-Wuchang/SWL171/2010	Hubei	2010-Apr-03	EPI_ISL_75880	2		WHO Chinese National Influenza Center	Yu Lan,Zi Li,Xiyan Li,Xiang Zhao,Yanhui Cheng,minju Tan,Xinwan Li,Lei Yang,Shumei Zou,Leying Wen,Dayan Wang,Dexin Li,Yuelong Shu
A/Hubei-Songzi/SWL1166/2010	Hubei	2010-Mar-08	EPI_ISL_75879	2		WHO Chinese National Influenza Center	Yu Lan,Zi Li,Xiyan Li,Xiang Zhao,Yanhui Cheng,minju Tan,Xinwan Li,Lei Yang,Shumei Zou,Leying Wen,Dayan Wang,Dexin Li,Yuelong Shu
A/Hubei-Songzi/SWL189/2010	Hubei	2010-Feb-04	EPI_ISL_75878	6B.1		WHO Chinese National Influenza Center	Yu Lan,Zi Li,Xiyan Li,Xiang Zhao,Yanhui Cheng,minju Tan,Xinwan Li,Lei Yang,Shumei Zou,Leying Wen,Dayan Wang,Dexin Li,Yuelong Shu
A/Hubei-Songzi/SWL1176/2010	Hubei	2010-Mar-03	EPI_ISL_75877	2		WHO Chinese National Influenza Center	Yu Lan,Zi Li,Xiyan Li,Xiang Zhao,Yanhui Cheng,minju Tan,Xinwan Li,Lei Yang,Shumei Zou,Leying Wen,Dayan Wang,Dexin Li,Yuelong Shu
A/Hubei-Songzi/SWL161/2010	Hubei	2010-Jan-28	EPI_ISL_75876	2		WHO Chinese National Influenza Center	Yu Lan,Zi Li,Xiyan Li,Xiang Zhao,Yanhui Cheng,minju Tan,Xinwan Li,Lei Yang,Shumei Zou,Leying Wen,Dayan Wang,Dexin Li,Yuelong Shu
A/Hubei-Songzi/SWL160/2010	Hubei	2010-Jan-28	EPI_ISL_75875	6B.1		WHO Chinese National Influenza Center	Yu Lan,Zi Li,Xiyan Li,Xiang Zhao,Yanhui Cheng,minju Tan,Xinwan Li,Lei Yang,Shumei Zou,Leying Wen,Dayan Wang,Dexin Li,Yuelong Shu
A/Guangdong-Liwan/SWL176/2010	Guangdong	2010-Feb-01	EPI_ISL_75874	6B.1		WHO Chinese National Influenza Center	Yu Lan,Zi Li,Xiyan Li,Xiang Zhao,Yanhui Cheng,minju Tan,Xinwan Li,Lei Yang,Shumei Zou,Leying Wen,Dayan Wang,Dexin Li,Yuelong Shu
A/Guangdong-Liwan/SWL172/2010	Guangdong	2010-Jan-27	EPI_ISL_75873	2		WHO Chinese National Influenza Center	Yu Lan,Zi Li,Xiyan Li,Xiang Zhao,Yanhui Cheng,minju Tan,Xinwan Li,Lei Yang,Shumei Zou,Leying Wen,Dayan Wang,Dexin Li,Yuelong Shu
A/Guangdong-Yuexiu/SWL1276/2010	Guangdong	2010-Mar-01	EPI_ISL_75872	5		WHO Chinese National Influenza Center	Yu Lan,Zi Li,Xiyan Li,Xiang Zhao,Yanhui Cheng,minju Tan,Xinwan Li,Lei Yang,Shumei Zou,Leying Wen,Dayan Wang,Dexin Li,Yuelong Shu
A/Guangdong-Liwan/SWL1170/2010	Guangdong	2010-Mar-14	EPI_ISL_75871	2		WHO Chinese National Influenza Center	Yu Lan,Zi Li,Xiyan Li,Xiang Zhao,Yanhui Cheng,minju Tan,Xinwan Li,Lei Yang,Shumei Zou,Leying Wen,Dayan Wang,Dexin Li,Yuelong Shu
A/Guangdong-Duanzhou/SWL1178/2010	Guangdong	2010-Mar-01	EPI_ISL_75870	5		WHO Chinese National Influenza Center	Yu Lan,Zi Li,Xiyan Li,Xiang Zhao,Yanhui Cheng,minju Tan,Xinwan Li,Lei Yang,Shumei Zou,Leying Wen,Dayan Wang,Dexin Li,Yuelong Shu
A/Guangdong-Duanzhou/SWL1198/2010	Guangdong	2010-Mar-10	EPI_ISL_75869	2		WHO Chinese National Influenza Center	Yu Lan,Zi Li,Xiyan Li,Xiang Zhao,Yanhui Cheng,minju Tan,Xinwan Li,Lei Yang,Shumei Zou,Leying Wen,Dayan Wang,Dexin Li,Yuelong Shu
A/Guangdong-Zhenjiang/SWL176/2010	Guangdong	2010-Jan-26	EPI_ISL_75868	6B.1		WHO Chinese National Influenza Center	Yu Lan,Zi Li,Xiyan Li,Xiang Zhao,Yanhui Cheng,minju Tan,Xinwan Li,Lei Yang,Shumei Zou,Leying Wen,Dayan Wang,Dexin Li,Yuelong Shu
A/Guangdong-Wujiang/SWL51/2010	Guangdong	2010-Mar-18	EPI_ISL_75867	4		WHO Chinese National Influenza Center	Yu Lan,Zi Li,Xiyan Li,Xiang Zhao,Yanhui Cheng,minju Tan,Xinwan Li,Lei Yang,Shumei Zou,Leying Wen,Dayan Wang,Dexin Li,Yuelong Shu
A/Guangdong-Jiangcheng/SWL181/2010	Guangdong	2010-Jan-29	EPI_ISL_75866	2		WHO Chinese National Influenza Center	Yu Lan,Zi Li,Xiyan Li,Xiang Zhao,Yanhui Cheng,minju Tan,Xinwan Li,Lei Yang,Shumei Zou,Leying Wen,Dayan Wang,Dexin Li,Yuelong Shu
A/Guangdong-Zhenjiang/SWL165/2010	Guangdong	2010-Jan-25	EPI_ISL_75865	2		WHO Chinese National Influenza Center	Yu Lan,Zi Li,Xiyan Li,Xiang Zhao,Yanhui Cheng,minju Tan,Xinwan Li,Lei Yang,Shumei Zou,Leying Wen,Dayan Wang,Dexin Li,Yuelong Shu
A/Shandong-Zoucheng/SWL44/2009	Shandong	2009-Dec-02	EPI_ISL_75615	2		Import from public-domain	Wang,X.; Li,Z.; Liu,T.; Lin,Y.; Yin,Y.; Wang,S.; Zhang,S.; Pei,Y.; Bi,Z.
A/Shandong-Wenshan/SWL47/2009	Shandong	2009-Dec-14	EPI_ISL_75614	2		Import from public-domain	Wang,X.; Li,Z.; Liu,T.; Lin,Y.; Yin,Y.; Wang,S.; Zhang,S.; Pei,Y.; Bi,Z.
A/Shandong-Wenshan/SWL42/2010	Shandong	2010-Jan-24	EPI_ISL_75613	2		Import from public-domain	Wang,X.; Li,Z.; Liu,T.; Lin,Y.; Yin,Y.; Wang,S.; Zhang,S.; Pei,Y.; Bi,Z.
A/Shandong-Weishan/SWL39/2009	Shandong	2009-Oct-05	EPI_ISL_75609	2		Import from public-domain	Wang,X.; Li,Z.; Liu,T.; Lin,Y.; Yin,Y.; Wang,S.; Zhang,S.; Pei,Y.; Bi,Z.
A/Shandong-Weishan/SWL36/2009	Shandong	2009-Oct-05	EPI_ISL_75608	2		Import from public-domain	Wang,X.; Li,Z.; Liu,T.; Lin,Y.; Yin,Y.; Wang,S.; Zhang,S.; Pei,Y.; Bi,Z.
A/Shandong-Shizhong/SWL24/2010	Shandong	2010-Jan-24	EPI_ISL_75600	2		Import from public-domain	Wang,X.; Li,Z.; Liu,T.; Lin,Y.; Yin,Y.; Wang,S.; Zhang,S.; Pei,Y.; Bi,Z.
A/Shandong-Shizhong/SWL1828/2009	Shandong	2009-Dec-14	EPI_ISL_75594	2		Import from public-domain	Wang,X.; Li,Z.; Liu,T.; Lin,Y.; Yin,Y.; Wang,S.; Zhang,S.; Pei,Y.; Bi,Z.
A/Shandong-Shizhong/SWL1604/2009	Shandong	2009-Dec-01	EPI_ISL_75592	2		Import from public-domain	Wang,X.; Li,Z.; Liu,T.; Lin,Y.; Yin,Y.; Wang,S.; Zhang,S.; Pei,Y.; Bi,Z.
A/Shandong-Rencheng/SWL312/2009	Shandong	2009-Oct-03	EPI_ISL_75584	2		Import from public-domain	Wang,X.; Li,Z.; Liu,T.; Lin,Y.; Yin,Y.; Wang,S.; Zhang,S.; Pei,Y.; Bi,Z.
A/Shandong-Rencheng/SWL311/2009	Shandong	2009-Oct-03	EPI_ISL_75583	2		Import from public-domain	Wang,X.; Li,Z.; Liu,T.; Lin,Y.; Yin,Y.; Wang,S.; Zhang,S.; Pei,Y.; Bi,Z.
A/Shandong-Qufu/SWL339/2009	Shandong	2009-Dec-27	EPI_ISL_75582	2		Import from public-domain	Wang,X.; Li,Z.; Liu,T.; Lin,Y.; Yin,Y.; Wang,S.; Zhang,S.; Pei,Y.; Bi,Z.
A/Shandong-Qufu/SWL331/2009	Shandong	2009-Dec-14	EPI_ISL_75580	2		Import from public-domain	Wang,X.; Li,Z.; Liu,T.; Lin,Y.; Yin,Y.; Wang,S.; Zhang,S.; Pei,Y.; Bi,Z.
A/Lishui/01p/2009	Lishui	2009-Nov-06	EPI_ISL_75365	3		Import from public-domain	Ye,M.; Lei,Y.
A/Zhoushan/52/2009	Zhoushan	2009-Dec-19	EPI_ISL_75318	3		Import from public-domain	Wang,Z.; Wang,J.; Yan,J.; Zhang,H.
A/Zhoushan/1/2009	Zhoushan	2009-Nov-20	EPI_ISL_75317	6B.1		Import from public-domain	Wang,Z.; Wang,J.; Yan,J.; Zhang,H.
A/Hangzhou/12/2009	Hangzhou	2009-Sep-20	EPI_ISL_75306	6B.1		Import from public-domain	Liu,S.; Cheng,J.; Liao,F.; Huang,R.; Pan,J.; Pu,X.; Deng,J.; Xie,L.; Wang,J.; Sun,Z.; Liu,M.; Yang,X.
A/Hangzhou/11/2009	Hangzhou	2009-Sep-22	EPI_ISL_75305	2		Import from public-domain	Liu,S.; Cheng,J.; Liao,F.; Huang,R.; Pan,J.; Pu,X.; Deng,J.; Xie,L.; Wang,J.; Sun,Z.; Liu,M.; Yang,X.
A/Hangzhou/10/2009	Hangzhou	2009-Sep-22	EPI_ISL_75304	6B.1		Import from public-domain	Liu,S.; Cheng,J.; Liao,F.; Huang,R.; Pan,J.; Pu,X.; Deng,J.; Xie,L.; Wang,J.; Sun,Z.; Liu,M.; Yang,X.
A/Hangzhou/09/2009	Hangzhou	2009-Sep-22	EPI_ISL_75303	5		Import from public-domain	Liu,S.; Cheng,J.; Liao,F.; Huang,R.; Pan,J.; Pu,X.; Deng,J.; Xie,L.; Wang,J.; Sun,Z.; Liu,M.; Yang,X.
A/Hangzhou/08/2009	Hangzhou	2009-Sep-18	EPI_ISL_75302	6B.1		Import from public-domain	Liu,S.; Cheng,J.; Liao,F.; Huang,R.; Pan,J.; Pu,X.; Deng,J.; Xie,L.; Wang,J.; Sun,Z.; Liu,M.; Yang,X.
A/Hangzhou/07/2009	Hangzhou	2009-Sep-22	EPI_ISL_75301	2		Import from public-domain	Liu,S.; Cheng,J.; Liao,F.; Huang,R.; Pan,J.; Pu,X.; Deng,J.; Xie,L.; Wang,J.; Sun,Z.; Liu,M.; Yang,X.
A/Hangzhou/06/2009	Hangzhou	2009-Sep-20	EPI_ISL_75300	1		Import from public-domain	Liu,S.; Cheng,J.; Liao,F.; Huang,R.; Pan,J.; Pu,X.; Deng,J.; Xie,L.; Wang,J.; Sun,Z.; Liu,M.; Yang,X.
A/Hangzhou/05/2009	Hangzhou	2009-Sep-20	EPI_ISL_75299	2		Import from public-domain	Liu,S.; Cheng,J.; Liao,F.; Huang,R.; Pan,J.; Pu,X.; Deng,J.; Xie,L.; Wang,J.; Sun,Z.; Liu,M.; Yang,X.
A/Hangzhou/04/2009	Hangzhou	2009-Sep-20	EPI_ISL_75298	1		Import from public-domain	Liu,S.; Cheng,J.; Liao,F.; Huang,R.; Pan,J.; Pu,X.; Deng,J.; Xie,L.; Wang,J.; Sun,Z.; Liu,M.; Yang,X.
A/Henan/18/2009	Henan	2009-Aug-29	EPI_ISL_75090	2		WHO Chinese National Influenza Center	Yu Lan,Zi Li,Xiyan Li,Xiang Zhao,Yanhui Cheng,minju Tan,Xinwan Li,Lei Yang,Shumei Zou,Leying Wen,Dayan Wang,Dexin Li,Yuelong Shu
A/Jilin-Nanguan/SWL181/2010	Jilin	2010-Jan-25	EPI_ISL_75089	4		WHO Chinese National Influenza Center	Yu Lan,Zi Li,Xiyan Li,Xiang Zhao,Yanhui Cheng,minju Tan,Xinwan Li,Lei Yang,Shumei Zou,Leying Wen,Dayan Wang,Dexin Li,Yuelong Shu
A/Hubei-Wuchang/SWL145/2010	Hubei	2010-Feb-25	EPI_ISL_75088	2		WHO Chinese National Influenza Center	Yu Lan,Zi Li,Xiyan Li,Xiang Zhao,Yanhui Cheng,minju Tan,Xinwan Li,Lei Yang,Shumei Zou,Leying Wen,Dayan Wang,Dexin Li,Yuelong Shu
A/Zhejiang-Haishu/SWL1289/2010	Zhejiang	2010-Feb-11	EPI_ISL_75087	4		WHO Chinese National Influenza Center	Yu Lan,Zi Li,Xiyan Li,Xiang Zhao,Yanhui Cheng,minju Tan,Xinwan Li,Lei Yang,Shumei Zou,Leying Wen,Dayan Wang,Dexin Li,Yuelong Shu
A/Shaanxi-Beilin/SWL134/2010	Shaanxi	2010-Jan-18	EPI_ISL_75086	5		WHO Chinese National Influenza Center	Yu Lan,Zi Li,Xiyan Li,Xiang Zhao,Yanhui Cheng,minju Tan,Xinwan Li,Lei Yang,Shumei Zou,Leying Wen,Dayan Wang,Dexin Li,Yuelong Shu
A/Jiangsu-Qinhuai/SWL167/2010	Jiangsu	2010-Jan-27	EPI_ISL_75085	2		WHO Chinese National Influenza Center	Yu Lan,Zi Li,Xiyan Li,Xiang Zhao,Yanhui Cheng,minju Tan,Xinwan Li,Lei Yang,Shumei Zou,Leying Wen,Dayan Wang,Dexin Li,Yuelong Shu
A/Fujian-Yanping/SWL1115/2010	Fujian	2010-Feb-24	EPI_ISL_75084	4		WHO Chinese National Influenza Center	Yu Lan,Zi Li,Xiyan Li,Xiang Zhao,Yanhui Cheng,minju Tan,Xinwan Li,Lei Yang,Shumei Zou,Leying Wen,Dayan Wang,Dexin Li,Yuelong Shu
A/Shanghai-Pudongxin/SWL1335/2010	Shanghai	2010-Mar-18	EPI_ISL_75083	4		WHO Chinese National Influenza Center	Yu Lan,Zi Li,Xiyan Li,Xiang Zhao,Yanhui Cheng,minju Tan,Xinwan Li,Lei Yang,Shumei Zou,Leying Wen,Dayan Wang,Dexin Li,Yuelong Shu
A/Beijing-Huairou/SWL1258/2010	Beijing	2010-Mar-03	EPI_ISL_75082	2		WHO Chinese National Influenza Center	Yu Lan,Zi Li,Xiyan Li,Xiang Zhao,Yanhui Cheng,minju Tan,Xinwan Li,Lei Yang,Shumei Zou,Leying Wen,Dayan Wang,Dexin Li,Yuelong Shu
A/Fujian-Gulou/SWL51/2010	Fujian	2010-Mar-01	EPI_ISL_75081	2		WHO Chinese National Influenza Center	Yu Lan,Zi Li,Xiyan Li,Xiang Zhao,Yanhui Cheng,minju Tan,Xinwan Li,Lei Yang,Shumei Zou,Leying Wen,Dayan Wang,Dexin Li,Yuelong Shu
A/Hunan-Yuhua/SWL174/2010	Hunan	2010-Jan-13	EPI_ISL_75080	4		WHO Chinese National Influenza Center	Yu Lan,Zi Li,Xiyan Li,Xiang Zhao,Yanhui Cheng,minju Tan,Xinwan Li,Lei Yang,Shumei Zou,Leying Wen,Dayan Wang,Dexin Li,Yuelong Shu
A/Anhui-Baohe/SWL131/2010	Anhui	2010-Jan-13	EPI_ISL_75079	6B.1		WHO Chinese National Influenza Center	Yu Lan,Zi Li,Xiyan Li,Xiang Zhao,Yanhui Cheng,minju Tan,Xinwan Li,Lei Yang,Shumei Zou,Leying Wen,Dayan Wang,Dexin Li,Yuelong Shu
A/Guangdong-Luohu/SWL137/2010	Guangdong	2010-Jan-14	EPI_ISL_75078	4		WHO Chinese National Influenza Center	Yu Lan,Zi Li,Xiyan Li,Xiang Zhao,Yanhui Cheng,minju Tan,Xinwan Li,Lei Yang,Shumei Zou,Leying Wen,Dayan Wang,Dexin Li,Yuelong Shu
A/Chongqing-Nanchuan/SWL31/2010	Chongqing	2010-Jan-14	EPI_ISL_75077	4		WHO Chinese National Influenza Center	Yu Lan,Zi Li,Xiyan Li,Xiang Zhao,Yanhui Cheng,minju Tan,Xinwan Li,Lei Yang,Shumei Zou,Leying Wen,Dayan Wang,Dexin Li,Yuelong Shu
A/Guangxi-Longan/SWL11023/2010	Guangxi	2010-Feb-25	EPI_ISL_75076	2		WHO Chinese National Influenza Center	Yu Lan,Zi Li,Xiyan Li,Xiang Zhao,Yanhui Cheng,minju Tan,Xinwan Li,Lei Yang,Shumei Zou,Leying Wen,Dayan Wang,Dexin Li,Yuelong Shu
A/Guangxi-Qinnan/SWL133/2010	Guangxi	2010-Jan-13	EPI_ISL_75075	2		WHO Chinese National Influenza Center	Yu Lan,Zi Li,Xiyan Li,Xiang Zhao,Yanhui Cheng,minju Tan,Xinwan Li,Lei Yang,Shumei Zou,Leying Wen,Dayan Wang,Dexin Li,Yuelong Shu
A/Guangxi-Qinnan/SWL1113/2010	Guangxi	2010-Feb-24	EPI_ISL_75074	2		WHO Chinese National Influenza Center	Yu Lan,Zi Li,Xiyan Li,Xiang Zhao,Yanhui Cheng,minju Tan,Xinwan Li,Lei Yang,Shumei Zou,Leying Wen,Dayan Wang,Dexin Li,Yuelong Shu
A/Guangxi-Xixiangtang/SWL118/2010	Guangxi	2010-Jan-13	EPI_ISL_75073	6B.1		WHO Chinese National Influenza Center	Yu Lan,Zi Li,Xiyan Li,Xiang Zhao,Yanhui Cheng,minju Tan,Xinwan Li,Lei Yang,Shumei Zou,Leying Wen,Dayan Wang,Dexin Li,Yuelong Shu
A/Guangxi-Longan/SWL1919/2010	Guangxi	2010-Jan-13	EPI_ISL_75072	6B.1		WHO Chinese National Influenza Center	Yu Lan,Zi Li,Xiyan Li,Xiang Zhao,Yanhui Cheng,minju Tan,Xinwan Li,Lei Yang,Shumei Zou,Leying Wen,Dayan Wang,Dexin Li,Yuelong Shu
A/Shanghai-Putuo/SWL131/2010	Shanghai	2010-Jan-13	EPI_ISL_75071	2		WHO Chinese National Influenza Center	Yu Lan,Zi Li,Xiyan Li,Xiang Zhao,Yanhui Cheng,minju Tan,Xinwan Li,Lei Yang,Shumei Zou,Leying Wen,Dayan Wang,Dexin Li,Yuelong Shu
A/Shanghai-Putuo/SWL132/2010	Shanghai	2010-Jan-13	EPI_ISL_75070	2		WHO Chinese National Influenza Center	Yu Lan,Zi Li,Xiyan Li,Xiang Zhao,Yanhui Cheng,minju Tan,Xinwan Li,Lei Yang,Shumei Zou,Leying Wen,Dayan Wang,Dexin Li,Yuelong Shu
A/Fujian-Licheng/SWL126/2010	Fujian	2010-Jan-13	EPI_ISL_75069	4		WHO Chinese National Influenza Center	Yu Lan,Zi Li,Xiyan Li,Xiang Zhao,Yanhui Cheng,minju Tan,Xinwan Li,Lei Yang,Shumei Zou,Leying Wen,Dayan Wang,Dexin Li,Yuelong Shu
A/Fujian-Licheng/SWL127/2010	Fujian	2010-Jan-13	EPI_ISL_75068	2		WHO Chinese National Influenza Center	Yu Lan,Zi Li,Xiyan Li,Xiang Zhao,Yanhui Cheng,minju Tan,Xinwan Li,Lei Yang,Shumei Zou,Leying Wen,Dayan Wang,Dexin Li,Yuelong Shu
A/Fujian-Gulou/SWL1141/2010	Fujian	2010-Jan-14	EPI_ISL_75067	4		WHO Chinese National Influenza Center	Yu Lan,Zi Li,Xiyan Li,Xiang Zhao,Yanhui Cheng,minju Tan,Xinwan Li,Lei Yang,Shumei Zou,Leying Wen,Dayan Wang,Dexin Li,Yuelong Shu
A/Fujian-Yanping/SWL143/2010	Fujian	2010-Jan-14	EPI_ISL_75066	4		WHO Chinese National Influenza Center	Yu Lan,Zi Li,Xiyan Li,Xiang Zhao,Yanhui Cheng,minju Tan,Xinwan Li,Lei Yang,Shumei Zou,Leying Wen,Dayan Wang,Dexin Li,Yuelong Shu
A/Fujian-Yanping/SWL146/2010	Fujian	2010-Jan-14	EPI_ISL_75065	2		WHO Chinese National Influenza Center	Yu Lan,Zi Li,Xiyan Li,Xiang Zhao,Yanhui Cheng,minju Tan,Xinwan Li,Lei Yang,Shumei Zou,Leying Wen,Dayan Wang,Dexin Li,Yuelong Shu
A/Jiangxi-Donghu/SWL157/2010	Jiangxi	2010-Jan-13	EPI_ISL_75064	6B.1		WHO Chinese National Influenza Center	Yu Lan,Zi Li,Xiyan Li,Xiang Zhao,Yanhui Cheng,minju Tan,Xinwan Li,Lei Yang,Shumei Zou,Leying Wen,Dayan Wang,Dexin Li,Yuelong Shu
A/Guangxi-Longan/SWL1921/2010	Guangxi	2010-Jan-14	EPI_ISL_75063	2		WHO Chinese National Influenza Center	Yu Lan,Zi Li,Xiyan Li,Xiang Zhao,Yanhui Cheng,minju Tan,Xinwan Li,Lei Yang,Shumei Zou,Leying Wen,Dayan Wang,Dexin Li,Yuelong Shu
A/Guangxi-Jiangzhou/SWL176/2010	Guangxi	2010-Feb-23	EPI_ISL_75062	4		WHO Chinese National Influenza Center	Yu Lan,Zi Li,Xiyan Li,Xiang Zhao,Yanhui Cheng,minju Tan,Xinwan Li,Lei Yang,Shumei Zou,Leying Wen,Dayan Wang,Dexin Li,Yuelong Shu
A/Guangxi-Qinnan/SWL137/2010	Guangxi	2010-Jan-14	EPI_ISL_75061	3		WHO Chinese National Influenza Center	Yu Lan,Zi Li,Xiyan Li,Xiang Zhao,Yanhui Cheng,minju Tan,Xinwan Li,Lei Yang,Shumei Zou,Leying Wen,Dayan Wang,Dexin Li,Yuelong Shu
A/Hunan-Furong/SWL129/2010	Hunan	2010-Jan-13	EPI_ISL_75060	4		WHO Chinese National Influenza Center	Yu Lan,Zi Li,Xiyan Li,Xiang Zhao,Yanhui Cheng,minju Tan,Xinwan Li,Lei Yang,Shumei Zou,Leying Wen,Dayan Wang,Dexin Li,Yuelong Shu
A/Hunan-Yueyanglou/SWL133/2010	Hunan	2010-Jan-14	EPI_ISL_75059	6B.1		WHO Chinese National Influenza Center	Yu Lan,Zi Li,Xiyan Li,Xiang Zhao,Yanhui Cheng,minju Tan,Xinwan Li,Lei Yang,Shumei Zou,Leying Wen,Dayan Wang,Dexin Li,Yuelong Shu
A/Hunan-Yueyanglou/SWL127/2010	Hunan	2010-Jan-14	EPI_ISL_75058	2		WHO Chinese National Influenza Center	Yu Lan,Zi Li,Xiyan Li,Xiang Zhao,Yanhui Cheng,minju Tan,Xinwan Li,Lei Yang,Shumei Zou,Leying Wen,Dayan Wang,Dexin Li,Yuelong Shu
A/Fujian-Gulou/SWL1155/2010	Fujian	2010-Jan-13	EPI_ISL_75057	4		WHO Chinese National Influenza Center	Yu Lan,Zi Li,Xiyan Li,Xiang Zhao,Yanhui Cheng,minju Tan,Xinwan Li,Lei Yang,Shumei Zou,Leying Wen,Dayan Wang,Dexin Li,Yuelong Shu
A/Fujian-Siming/SWL1163/2010	Fujian	2010-Feb-28	EPI_ISL_75056	4		WHO Chinese National Influenza Center	Yu Lan,Zi Li,Xiyan Li,Xiang Zhao,Yanhui Cheng,minju Tan,Xinwan Li,Lei Yang,Shumei Zou,Leying Wen,Dayan Wang,Dexin Li,Yuelong Shu
A/Guangxi-Jiangzhou/SWL151/2010	Guangxi	2010-Jan-31	EPI_ISL_75055	6B.1		WHO Chinese National Influenza Center	Yu Lan,Zi Li,Xiyan Li,Xiang Zhao,Yanhui Cheng,minju Tan,Xinwan Li,Lei Yang,Shumei Zou,Leying Wen,Dayan Wang,Dexin Li,Yuelong Shu
A/Guangxi-Longan/SWL1990/2010	Guangxi	2010-Feb-08	EPI_ISL_75054	5		WHO Chinese National Influenza Center	Yu Lan,Zi Li,Xiyan Li,Xiang Zhao,Yanhui Cheng,minju Tan,Xinwan Li,Lei Yang,Shumei Zou,Leying Wen,Dayan Wang,Dexin Li,Yuelong Shu
A/Guangxi-Fangcheng/SWL189/2010	Guangxi	2010-Feb-03	EPI_ISL_75053	6B.1		WHO Chinese National Influenza Center	Yu Lan,Zi Li,Xiyan Li,Xiang Zhao,Yanhui Cheng,minju Tan,Xinwan Li,Lei Yang,Shumei Zou,Leying Wen,Dayan Wang,Dexin Li,Yuelong Shu
A/Guangxi-Longan/SWL1976/2010	Guangxi	2010-Feb-02	EPI_ISL_75052	2		WHO Chinese National Influenza Center	Yu Lan,Zi Li,Xiyan Li,Xiang Zhao,Yanhui Cheng,minju Tan,Xinwan Li,Lei Yang,Shumei Zou,Leying Wen,Dayan Wang,Dexin Li,Yuelong Shu
A/Guangxi-Yuzhou/SWL128/2010	Guangxi	2010-Feb-04	EPI_ISL_75051	6B.1		WHO Chinese National Influenza Center	Yu Lan,Zi Li,Xiyan Li,Xiang Zhao,Yanhui Cheng,minju Tan,Xinwan Li,Lei Yang,Shumei Zou,Leying Wen,Dayan Wang,Dexin Li,Yuelong Shu
A/Guangxi-Fangcheng/SWL194/2010	Guangxi	2010-Feb-04	EPI_ISL_75050	4		WHO Chinese National Influenza Center	Yu Lan,Zi Li,Xiyan Li,Xiang Zhao,Yanhui Cheng,minju Tan,Xinwan Li,Lei Yang,Shumei Zou,Leying Wen,Dayan Wang,Dexin Li,Yuelong Shu
A/Guangxi-Fangcheng/SWL188/2010	Guangxi	2010-Feb-03	EPI_ISL_75049	6B.1		WHO Chinese National Influenza Center	Yu Lan,Zi Li,Xiyan Li,Xiang Zhao,Yanhui Cheng,minju Tan,Xinwan Li,Lei Yang,Shumei Zou,Leying Wen,Dayan Wang,Dexin Li,Yuelong Shu
A/Guangxi-Gangbei/SWL158/2010	Guangxi	2010-Feb-03	EPI_ISL_75048	2		WHO Chinese National Influenza Center	Yu Lan,Zi Li,Xiyan Li,Xiang Zhao,Yanhui Cheng,minju Tan,Xinwan Li,Lei Yang,Shumei Zou,Leying Wen,Dayan Wang,Dexin Li,Yuelong Shu
A/Xinjiang-Hutubi/SWL118/2010	Xinjiang	2010-Feb-08	EPI_ISL_75047	6B.1		WHO Chinese National Influenza Center	Yu Lan,Zi Li,Xiyan Li,Xiang Zhao,Yanhui Cheng,minju Tan,Xinwan Li,Lei Yang,Shumei Zou,Leying Wen,Dayan Wang,Dexin Li,Yuelong Shu
A/Xinjiang-Hutubi/SWL117/2010	Xinjiang	2010-Feb-07	EPI_ISL_75046	4		WHO Chinese National Influenza Center	Yu Lan,Zi Li,Xiyan Li,Xiang Zhao,Yanhui Cheng,minju Tan,Xinwan Li,Lei Yang,Shumei Zou,Leying Wen,Dayan Wang,Dexin Li,Yuelong Shu
A/Xinjiang-Hutubi/SWL115/2010	Xinjiang	2010-Feb-07	EPI_ISL_75045	6B.1		WHO Chinese National Influenza Center	Yu Lan,Zi Li,Xiyan Li,Xiang Zhao,Yanhui Cheng,minju Tan,Xinwan Li,Lei Yang,Shumei Zou,Leying Wen,Dayan Wang,Dexin Li,Yuelong Shu
A/Beijing-Huairou/SWL1327/2010	Beijing	2010-Mar-22	EPI_ISL_75044	5		WHO Chinese National Influenza Center	Yu Lan,Zi Li,Xiyan Li,Xiang Zhao,Yanhui Cheng,minju Tan,Xinwan Li,Lei Yang,Shumei Zou,Leying Wen,Dayan Wang,Dexin Li,Yuelong Shu
A/Guangxi-Fangcheng/SWL1130/2010	Guangxi	2010-Feb-22	EPI_ISL_75043	2		WHO Chinese National Influenza Center	Yu Lan,Zi Li,Xiyan Li,Xiang Zhao,Yanhui Cheng,minju Tan,Xinwan Li,Lei Yang,Shumei Zou,Leying Wen,Dayan Wang,Dexin Li,Yuelong Shu
A/Fujian-Gulou/SWL1549/2010	Fujian	2010-Mar-08	EPI_ISL_75042	4		WHO Chinese National Influenza Center	Yu Lan,Zi Li,Xiyan Li,Xiang Zhao,Yanhui Cheng,minju Tan,Xinwan Li,Lei Yang,Shumei Zou,Leying Wen,Dayan Wang,Dexin Li,Yuelong Shu
A/Fujian-Gulou/SWL1544/2010	Fujian	2010-Mar-08	EPI_ISL_75041	4		WHO Chinese National Influenza Center	Yu Lan,Zi Li,Xiyan Li,Xiang Zhao,Yanhui Cheng,minju Tan,Xinwan Li,Lei Yang,Shumei Zou,Leying Wen,Dayan Wang,Dexin Li,Yuelong Shu
A/Fujian-Gulou/SWL1494/2010	Fujian	2010-Feb-25	EPI_ISL_75040	2		WHO Chinese National Influenza Center	Yu Lan,Zi Li,Xiyan Li,Xiang Zhao,Yanhui Cheng,minju Tan,Xinwan Li,Lei Yang,Shumei Zou,Leying Wen,Dayan Wang,Dexin Li,Yuelong Shu
A/Heilongjiang-Longsha/SWL19/2010	Heilongjiang	2010-Jan-13	EPI_ISL_75039	2		WHO Chinese National Influenza Center	Yu Lan,Zi Li,Xiyan Li,Xiang Zhao,Yanhui Cheng,minju Tan,Xinwan Li,Lei Yang,Shumei Zou,Leying Wen,Dayan Wang,Dexin Li,Yuelong Shu
A/Heilongjiang-Jianhua/SWL18/2010	Heilongjiang	2010-Jan-09	EPI_ISL_75038	2		WHO Chinese National Influenza Center	Yu Lan,Zi Li,Xiyan Li,Xiang Zhao,Yanhui Cheng,minju Tan,Xinwan Li,Lei Yang,Shumei Zou,Leying Wen,Dayan Wang,Dexin Li,Yuelong Shu
A/Xinjiang-Tianshan/SWL1119/2010	Xinjiang	2010-Feb-01	EPI_ISL_75037	2		WHO Chinese National Influenza Center	Yu Lan,Zi Li,Xiyan Li,Xiang Zhao,Yanhui Cheng,minju Tan,Xinwan Li,Lei Yang,Shumei Zou,Leying Wen,Dayan Wang,Dexin Li,Yuelong Shu
A/Fujian-Gulou/SWL1338/2010	Fujian	2010-Feb-02	EPI_ISL_75036	4		WHO Chinese National Influenza Center	Yu Lan,Zi Li,Xiyan Li,Xiang Zhao,Yanhui Cheng,minju Tan,Xinwan Li,Lei Yang,Shumei Zou,Leying Wen,Dayan Wang,Dexin Li,Yuelong Shu
A/Fujian-Licheng/SWL144/2010	Fujian	2010-Jan-20	EPI_ISL_75035	5		WHO Chinese National Influenza Center	Yu Lan,Zi Li,Xiyan Li,Xiang Zhao,Yanhui Cheng,minju Tan,Xinwan Li,Lei Yang,Shumei Zou,Leying Wen,Dayan Wang,Dexin Li,Yuelong Shu
A/Guangxi-Beiliu/SWL53/2010	Guangxi	2010-Feb-01	EPI_ISL_75034	6B.1		WHO Chinese National Influenza Center	Yu Lan,Zi Li,Xiyan Li,Xiang Zhao,Yanhui Cheng,minju Tan,Xinwan Li,Lei Yang,Shumei Zou,Leying Wen,Dayan Wang,Dexin Li,Yuelong Shu
A/Tianjin-Hexi/SWL195/2010	Tianjin	2010-Feb-01	EPI_ISL_75033	4		WHO Chinese National Influenza Center	Yu Lan,Zi Li,Xiyan Li,Xiang Zhao,Yanhui Cheng,minju Tan,Xinwan Li,Lei Yang,Shumei Zou,Leying Wen,Dayan Wang,Dexin Li,Yuelong Shu
A/Guangxi-Xixiangtang/SWL139/2010	Guangxi	2010-Jan-20	EPI_ISL_75032	2		WHO Chinese National Influenza Center	Yu Lan,Zi Li,Xiyan Li,Xiang Zhao,Yanhui Cheng,minju Tan,Xinwan Li,Lei Yang,Shumei Zou,Leying Wen,Dayan Wang,Dexin Li,Yuelong Shu
A/Shanghai-Pudongxin/SWL187/2010	Shanghai	2010-Jan-20	EPI_ISL_75031	2		WHO Chinese National Influenza Center	Yu Lan,Zi Li,Xiyan Li,Xiang Zhao,Yanhui Cheng,minju Tan,Xinwan Li,Lei Yang,Shumei Zou,Leying Wen,Dayan Wang,Dexin Li,Yuelong Shu
A/Shanghai-Pudongxin/SWL186/2010	Shanghai	2010-Jan-20	EPI_ISL_75030	2		WHO Chinese National Influenza Center	Yu Lan,Zi Li,Xiyan Li,Xiang Zhao,Yanhui Cheng,minju Tan,Xinwan Li,Lei Yang,Shumei Zou,Leying Wen,Dayan Wang,Dexin Li,Yuelong Shu
A/Shanghai-Pudongxin/SWL181/2010	Shanghai	2010-Jan-20	EPI_ISL_75029	4		WHO Chinese National Influenza Center	Yu Lan,Zi Li,Xiyan Li,Xiang Zhao,Yanhui Cheng,minju Tan,Xinwan Li,Lei Yang,Shumei Zou,Leying Wen,Dayan Wang,Dexin Li,Yuelong Shu
A/Hunan-Yueyanglou/SWL154/2010	Hunan	2010-Jan-20	EPI_ISL_75028	2		WHO Chinese National Influenza Center	Yu Lan,Zi Li,Xiyan Li,Xiang Zhao,Yanhui Cheng,minju Tan,Xinwan Li,Lei Yang,Shumei Zou,Leying Wen,Dayan Wang,Dexin Li,Yuelong Shu
A/Guangxi-Fangcheng/SWL183/2010	Guangxi	2010-Feb-02	EPI_ISL_75027	4		WHO Chinese National Influenza Center	Yu Lan,Zi Li,Xiyan Li,Xiang Zhao,Yanhui Cheng,minju Tan,Xinwan Li,Lei Yang,Shumei Zou,Leying Wen,Dayan Wang,Dexin Li,Yuelong Shu
A/Guangxi-Beiliu/SWL54/2010	Guangxi	2010-Feb-01	EPI_ISL_75026	3		WHO Chinese National Influenza Center	Yu Lan,Zi Li,Xiyan Li,Xiang Zhao,Yanhui Cheng,minju Tan,Xinwan Li,Lei Yang,Shumei Zou,Leying Wen,Dayan Wang,Dexin Li,Yuelong Shu
A/Guangxi-Fangcheng/SWL184/2010	Guangxi	2010-Feb-02	EPI_ISL_75025	6B.1		WHO Chinese National Influenza Center	Yu Lan,Zi Li,Xiyan Li,Xiang Zhao,Yanhui Cheng,minju Tan,Xinwan Li,Lei Yang,Shumei Zou,Leying Wen,Dayan Wang,Dexin Li,Yuelong Shu
A/Guangxi-Longan/SWL1979/2010	Guangxi	2010-Feb-02	EPI_ISL_75024	4		WHO Chinese National Influenza Center	Yu Lan,Zi Li,Xiyan Li,Xiang Zhao,Yanhui Cheng,minju Tan,Xinwan Li,Lei Yang,Shumei Zou,Leying Wen,Dayan Wang,Dexin Li,Yuelong Shu
A/Guangxi-Yuzhou/SWL125/2010	Guangxi	2010-Feb-02	EPI_ISL_75023	3		WHO Chinese National Influenza Center	Yu Lan,Zi Li,Xiyan Li,Xiang Zhao,Yanhui Cheng,minju Tan,Xinwan Li,Lei Yang,Shumei Zou,Leying Wen,Dayan Wang,Dexin Li,Yuelong Shu
A/Beijing-Xicheng/SWL1304/2010	Beijing	2010-Feb-08	EPI_ISL_75022	2		WHO Chinese National Influenza Center	Yu Lan,Zi Li,Xiyan Li,Xiang Zhao,Yanhui Cheng,minju Tan,Xinwan Li,Lei Yang,Shumei Zou,Leying Wen,Dayan Wang,Dexin Li,Yuelong Shu
A/Beijing-Huairou/SWL1282/2010	Beijing	2010-Mar-10	EPI_ISL_75021	4		WHO Chinese National Influenza Center	Yu Lan,Zi Li,Xiyan Li,Xiang Zhao,Yanhui Cheng,minju Tan,Xinwan Li,Lei Yang,Shumei Zou,Leying Wen,Dayan Wang,Dexin Li,Yuelong Shu
A/Guangdong-Yuexiu/SWL193/2010	Guangdong	2010-Jan-19	EPI_ISL_75020	3		WHO Chinese National Influenza Center	Yu Lan,Zi Li,Xiyan Li,Xiang Zhao,Yanhui Cheng,minju Tan,Xinwan Li,Lei Yang,Shumei Zou,Leying Wen,Dayan Wang,Dexin Li,Yuelong Shu
A/Guangdong-Liwan/SWL153/2010	Guangdong	2010-Jan-19	EPI_ISL_75019	2		WHO Chinese National Influenza Center	Yu Lan,Zi Li,Xiyan Li,Xiang Zhao,Yanhui Cheng,minju Tan,Xinwan Li,Lei Yang,Shumei Zou,Leying Wen,Dayan Wang,Dexin Li,Yuelong Shu
A/Chongqing-Yuzhong/SWL1115/2010	Chongqing	2010-Jan-27	EPI_ISL_75018	4		WHO Chinese National Influenza Center	Yu Lan,Zi Li,Xiyan Li,Xiang Zhao,Yanhui Cheng,minju Tan,Xinwan Li,Lei Yang,Shumei Zou,Leying Wen,Dayan Wang,Dexin Li,Yuelong Shu
A/Jiangxi-Zhanggong/SWL52/2010	Jiangxi	2010-Jan-05	EPI_ISL_75017	2		WHO Chinese National Influenza Center	Yu Lan,Zi Li,Xiyan Li,Xiang Zhao,Yanhui Cheng,minju Tan,Xinwan Li,Lei Yang,Shumei Zou,Leying Wen,Dayan Wang,Dexin Li,Yuelong Shu
A/Jiangxi-Donghu/SWL54/2010	Jiangxi	2010-Jan-10	EPI_ISL_75016	2		WHO Chinese National Influenza Center	Yu Lan,Zi Li,Xiyan Li,Xiang Zhao,Yanhui Cheng,minju Tan,Xinwan Li,Lei Yang,Shumei Zou,Leying Wen,Dayan Wang,Dexin Li,Yuelong Shu
A/Fujian-Gulou/SWL1223/2010	Fujian	2010-Jan-21	EPI_ISL_75015	2		WHO Chinese National Influenza Center	Yu Lan,Zi Li,Xiyan Li,Xiang Zhao,Yanhui Cheng,minju Tan,Xinwan Li,Lei Yang,Shumei Zou,Leying Wen,Dayan Wang,Dexin Li,Yuelong Shu
A/Fujian-Gulou/SWL1280/2010	Fujian	2010-Jan-27	EPI_ISL_75014	4		WHO Chinese National Influenza Center	Yu Lan,Zi Li,Xiyan Li,Xiang Zhao,Yanhui Cheng,minju Tan,Xinwan Li,Lei Yang,Shumei Zou,Leying Wen,Dayan Wang,Dexin Li,Yuelong Shu
A/Hubei-Maojian/SWL1165/2010	Hubei	2010-Feb-01	EPI_ISL_75013	4		WHO Chinese National Influenza Center	Yu Lan,Zi Li,Xiyan Li,Xiang Zhao,Yanhui Cheng,minju Tan,Xinwan Li,Lei Yang,Shumei Zou,Leying Wen,Dayan Wang,Dexin Li,Yuelong Shu
A/Hubei-Maojian/SWL197/2010	Hubei	2010-Jan-21	EPI_ISL_75012	2		WHO Chinese National Influenza Center	Yu Lan,Zi Li,Xiyan Li,Xiang Zhao,Yanhui Cheng,minju Tan,Xinwan Li,Lei Yang,Shumei Zou,Leying Wen,Dayan Wang,Dexin Li,Yuelong Shu
A/Hubei-Maojian/SWL140/2010	Hubei	2010-Jan-10	EPI_ISL_75011	4		WHO Chinese National Influenza Center	Yu Lan,Zi Li,Xiyan Li,Xiang Zhao,Yanhui Cheng,minju Tan,Xinwan Li,Lei Yang,Shumei Zou,Leying Wen,Dayan Wang,Dexin Li,Yuelong Shu
A/Hubei-Maojian/SWL132/2010	Hubei	2010-Jan-08	EPI_ISL_75010	2		WHO Chinese National Influenza Center	Yu Lan,Zi Li,Xiyan Li,Xiang Zhao,Yanhui Cheng,minju Tan,Xinwan Li,Lei Yang,Shumei Zou,Leying Wen,Dayan Wang,Dexin Li,Yuelong Shu
A/Hubei-Maojian/SWL113/2010	Hubei	2010-Jan-05	EPI_ISL_75009	2		WHO Chinese National Influenza Center	Yu Lan,Zi Li,Xiyan Li,Xiang Zhao,Yanhui Cheng,minju Tan,Xinwan Li,Lei Yang,Shumei Zou,Leying Wen,Dayan Wang,Dexin Li,Yuelong Shu
A/Tianjin-Hebei/SWL157/2010	Tianjin	2010-Jan-26	EPI_ISL_75008	2		WHO Chinese National Influenza Center	Yu Lan,Zi Li,Xiyan Li,Xiang Zhao,Yanhui Cheng,minju Tan,Xinwan Li,Lei Yang,Shumei Zou,Leying Wen,Dayan Wang,Dexin Li,Yuelong Shu
A/Tianjin-Nankai/SWL1692/2010	Tianjin	2010-Jan-12	EPI_ISL_75007	2		WHO Chinese National Influenza Center	Yu Lan,Zi Li,Xiyan Li,Xiang Zhao,Yanhui Cheng,minju Tan,Xinwan Li,Lei Yang,Shumei Zou,Leying Wen,Dayan Wang,Dexin Li,Yuelong Shu
A/Hainan-Dingan/SWL136/2010	Hainan	2010-Jan-14	EPI_ISL_75006	6B.1		WHO Chinese National Influenza Center	Yu Lan,Zi Li,Xiyan Li,Xiang Zhao,Yanhui Cheng,minju Tan,Xinwan Li,Lei Yang,Shumei Zou,Leying Wen,Dayan Wang,Dexin Li,Yuelong Shu
A/Shandong/SWL4116/2009	Shandong	2009-Oct-17	EPI_ISL_67049	4		Import from public-domain	Hou,P.; Zhang,R.; Lu,J.
A/Hunan-Yueyanglou/SWL1280/2018	Hunan	2018-Apr-06	EPI_ISL_13497566	6B.1	WHO Chinese National Influenza Center	WHO Chinese National Influenza Center
A/Guangdong-Maonan/SWL197/2020	Guangdong	2020-Feb-06	EPI_ISL_13497565	6B.1A.5a.2	WHO Chinese National Influenza Center	WHO Chinese National Influenza Center
A/Guangdong-Maonan/SWL1536/2019	Guangdong	2019-Jun-17	EPI_ISL_13497564	6B.1A.5a.1	WHO Chinese National Influenza Center	WHO Chinese National Influenza Center
A/Fujian-Tongan/SWL1527/2018	Fujian	2018-Jun-25	EPI_ISL_13497563	6B.1	WHO Chinese National Influenza Center	WHO Chinese National Influenza Center
A/Henan-Jiyuan/SWL1343/2018	Henan	2018-Mar-19	EPI_ISL_13497562	6B.1	WHO Chinese National Influenza Center	WHO Chinese National Influenza Center
A/Fujian-Fengze/SWL11027/2020	Fujian	2020-Dec-01	EPI_ISL_979818	6B.1A.5a.2	WHO Chinese National Influenza Center	WHO Chinese National Influenza Center	Li xiyan, Huang Weijuan, Liu Jia, Dayan Wang, Zeng Xiaoxu
A/Guangdong-Maonan/SWL197/2020	Guangdong	2020-Feb-06	EPI_ISL_644638	6B.1A.5a.2	WHO Chinese National Influenza Center	WHO Collaborating Centre for Reference and Research on Influenza	Deng,Y-M; Iannello,P; Lau,H; Todd,A; Spirason,N; Moselen,J; Aziz,A; Komadina,N.
A/Hong Kong/4394/2019	Hong	2019-Nov-30	EPI_ISL_594223	6B.1A.5a.2	National Institute for Medical Research	Centers for Disease Control and Prevention
A/Guangdong-Maonan/SWL197/2020	Guangdong	2020-Feb-06	EPI_ISL_536476	6B.1A.5a.2	WHO Chinese National Influenza Center	WHO Chinese National Influenza Center	Li Xiyan, Zeng Xiaoxu, Dayan Wang
A/Guangdong-Maonan/SWL197/2020	Guangdong	2020-Feb-06	EPI_ISL_536475	6B.1A.5a.2	WHO Chinese National Influenza Center	WHO Chinese National Influenza Center	Li Xiyan, Zeng Xiaoxu, Dayan Wang
A/Guangdong-Maonan/197/2020	Guangdong	2020-Feb-06	EPI_ISL_528909	6B.1	WHO Chinese National Influenza Center	Centers for Disease Control and Prevention
A/Guangdong-Maonan/197/2020	Guangdong	2020-Feb-06	EPI_ISL_528908	6B.1	WHO Chinese National Influenza Center	Centers for Disease Control and Prevention
A/Shanghai-Huangpu/1726/2019	Shanghai	2019-Oct-04	EPI_ISL_413334	6B.1	WHO Chinese National Influenza Center	Centers for Disease Control and Prevention
A/Hong Kong/4380/2019	Hong Hong	2019-Nov-27	EPI_ISL_406348	6B.1	Government Virus Unit	Crick Worldwide Influenza Centre
A/Hong Kong/4432/2019	Hong Hong	2019-Dec-04	EPI_ISL_406127	6B.1	Government Virus Unit	Crick Worldwide Influenza Centre
A/Hong Kong/4431/2019	Hong Hong	2019-Dec-04	EPI_ISL_406126	6B.1	Government Virus Unit	Crick Worldwide Influenza Centre
A/Hong Kong/4430/2019	Hong Hong	2019-Dec-04	EPI_ISL_406125	6B.1	Government Virus Unit	Crick Worldwide Influenza Centre
A/Hong Kong/4429/2019	Hong Hong	2019-Dec-04	EPI_ISL_406124	6B.1	Government Virus Unit	Crick Worldwide Influenza Centre
A/Hong Kong/4416/2019	Hong Hong	2019-Dec-03	EPI_ISL_406123	6B.1A.5a.2	Government Virus Unit	Crick Worldwide Influenza Centre
A/Hong Kong/4414/2019	Hong Hong	2019-Dec-02	EPI_ISL_406122	6B.1	Government Virus Unit	Crick Worldwide Influenza Centre
A/Hong Kong/4413/2019	Hong Hong	2019-Dec-02	EPI_ISL_406121	6B.1	Government Virus Unit	Crick Worldwide Influenza Centre
A/Hong Kong/4395/2019	Hong Hong	2019-Dec-01	EPI_ISL_406120	6B.1	Government Virus Unit	Crick Worldwide Influenza Centre
A/Hong Kong/4394/2019	Hong Hong	2019-Nov-30	EPI_ISL_406119	6B.1A.5a.2	Government Virus Unit	Crick Worldwide Influenza Centre
A/Hong Kong/4388/2019	Hong Hong	2019-Dec-01	EPI_ISL_406118	6B.1A.5a.2	Government Virus Unit	Crick Worldwide Influenza Centre
A/Hong Kong/4387/2019	Hong Hong	2019-Dec-01	EPI_ISL_406117	6B.1	Government Virus Unit	Crick Worldwide Influenza Centre
A/Hong Kong/4372/2019	Hong Hong	2019-Nov-28	EPI_ISL_406116	6B.1	Government Virus Unit	Crick Worldwide Influenza Centre
A/Hangzhou/H1562/2018	Hangzhou	2018-Feb-08	EPI_ISL_390727	6B.1	The First Affiliated Hospital, College of Medicine, Zhejiang University	First Affiliated Hospital Medical School of Zhejiang University
A/Hangzhou/H1561/2018	Hangzhou	2018-Feb-08	EPI_ISL_390726	6B.1	The First Affiliated Hospital, College of Medicine, Zhejiang University	First Affiliated Hospital Medical School of Zhejiang University
A/Hangzhou/H1560/2018	Hangzhou	2018-Feb-08	EPI_ISL_390725	6B.1	The First Affiliated Hospital, College of Medicine, Zhejiang University	First Affiliated Hospital Medical School of Zhejiang University
A/Hangzhou/H1558/2018	Hangzhou	2018-Feb-08	EPI_ISL_390724	6B.1	The First Affiliated Hospital, College of Medicine, Zhejiang University	First Affiliated Hospital Medical School of Zhejiang University
A/Hangzhou/H1556/2018	Hangzhou	2018-Feb-08	EPI_ISL_390723	6B.1	The First Affiliated Hospital, College of Medicine, Zhejiang University	First Affiliated Hospital Medical School of Zhejiang University
A/Hangzhou/H1554/2018	Hangzhou	2018-Feb-08	EPI_ISL_390721	6B.1	The First Affiliated Hospital, College of Medicine, Zhejiang University	First Affiliated Hospital Medical School of Zhejiang University
A/Hangzhou/H1552/2018	Hangzhou	2018-Feb-08	EPI_ISL_390720	6B.1	The First Affiliated Hospital, College of Medicine, Zhejiang University	First Affiliated Hospital Medical School of Zhejiang University
A/Hangzhou/H1551/2018	Hangzhou	2018-Feb-08	EPI_ISL_390719	6B.1	The First Affiliated Hospital, College of Medicine, Zhejiang University	First Affiliated Hospital Medical School of Zhejiang University
A/Hangzhou/H1542/2018	Hangzhou	2018-Jan-17	EPI_ISL_390718	6B.1	The First Affiliated Hospital, College of Medicine, Zhejiang University	First Affiliated Hospital Medical School of Zhejiang University
A/Hangzhou/H1540/2018	Hangzhou	2018-Jan-17	EPI_ISL_390717	6B.1	The First Affiliated Hospital, College of Medicine, Zhejiang University	First Affiliated Hospital Medical School of Zhejiang University
A/Hangzhou/H1538/2018	Hangzhou	2018-Jan-17	EPI_ISL_390716	6B.1	The First Affiliated Hospital, College of Medicine, Zhejiang University	First Affiliated Hospital Medical School of Zhejiang University
A/Hangzhou/H1535/2018	Hangzhou	2018-Jan-17	EPI_ISL_390715	6B.1	The First Affiliated Hospital, College of Medicine, Zhejiang University	First Affiliated Hospital Medical School of Zhejiang University
A/Hangzhou/H1534/2018	Hangzhou	2018-Jan-17	EPI_ISL_390714	6B.1	The First Affiliated Hospital, College of Medicine, Zhejiang University	First Affiliated Hospital Medical School of Zhejiang University
A/Hangzhou/H1533/2018	Hangzhou	2018-Jan-17	EPI_ISL_390713	6B.1	The First Affiliated Hospital, College of Medicine, Zhejiang University	First Affiliated Hospital Medical School of Zhejiang University
A/Hangzhou/H1532/2018	Hangzhou	2018-Jan-17	EPI_ISL_390712	6B.1	The First Affiliated Hospital, College of Medicine, Zhejiang University	First Affiliated Hospital Medical School of Zhejiang University
A/Hangzhou/H1530/2018	Hangzhou	2018-Jan-17	EPI_ISL_390711	6B.1	The First Affiliated Hospital, College of Medicine, Zhejiang University	First Affiliated Hospital Medical School of Zhejiang University
A/Hangzhou/H1528/2018	Hangzhou	2018-Jan-17	EPI_ISL_390710	6B.1	The First Affiliated Hospital, College of Medicine, Zhejiang University	First Affiliated Hospital Medical School of Zhejiang University
A/Hangzhou/H1527/2018	Hangzhou	2018-Jan-17	EPI_ISL_390709	6B.1	The First Affiliated Hospital, College of Medicine, Zhejiang University	First Affiliated Hospital Medical School of Zhejiang University
A/Jiangsu-Jurong/SWL1482/2019	Jiangsu	2019-May-29	EPI_ISL_390707	6B.1	WHO Chinese National Influenza Center	WHO Chinese National Influenza Center	Zeng Xiaoxu, Li Xiyan, Dayan Wang
A/Guangdong-Rongcheng/SWL1392/2019	Guangdong	2019-May-13	EPI_ISL_390706	6B.1	WHO Chinese National Influenza Center	WHO Chinese National Influenza Center	Zeng Xiaoxu, Li Xiyan, Dayan Wang
A/Guangdong-Maonan/SWL1646/2019	Guangdong	2019-Jul-23	EPI_ISL_390689	6B.1A.5a.1	WHO Chinese National Influenza Center	WHO Chinese National Influenza Center	Zeng Xiaoxu, Li Xiyan, Dayan Wang
A/Guangdong-Xiangqiao/SWL1625/2019	Guangdong	2019-Jul-29	EPI_ISL_390688	6B.1	WHO Chinese National Influenza Center	WHO Chinese National Influenza Center	Zeng Xiaoxu, Li Xiyan, Dayan Wang
A/Guangdong-Huicheng/SWL8149/2019	Guangdong	2019-Jul-24	EPI_ISL_390687	6B.1	WHO Chinese National Influenza Center	WHO Chinese National Influenza Center	Zeng Xiaoxu, Li Xiyan, Dayan Wang
A/Guangdong-Dinghu/SWL35/2019	Guangdong	2019-Jul-24	EPI_ISL_390686	6B.1	WHO Chinese National Influenza Center	WHO Chinese National Influenza Center	Zeng Xiaoxu, Li Xiyan, Dayan Wang
A/Fujian-Cangshan/SWL1628/2019	Fujian	2019-Jul-23	EPI_ISL_390685	6B.1	WHO Chinese National Influenza Center	WHO Chinese National Influenza Center	Zeng Xiaoxu, Li Xiyan, Dayan Wang
A/Fujian-Xinluo/SWL11263/2019	Fujian	2019-Jul-17	EPI_ISL_390684	6B.1	WHO Chinese National Influenza Center	WHO Chinese National Influenza Center	Zeng Xiaoxu, Li Xiyan, Dayan Wang
A/Zhejiang-Xiacheng/SWL1586/2019	Zhejiang	2019-Jul-23	EPI_ISL_390683	6B.1	WHO Chinese National Influenza Center	WHO Chinese National Influenza Center	Zeng Xiaoxu, Li Xiyan, Dayan Wang
A/Guangdong-Jinping/SWL8157/2019	Guangdong	2019-Aug-04	EPI_ISL_390629	6B.1	WHO Chinese National Influenza Center	WHO Chinese National Influenza Center	Zeng Xiaoxu, Li Xiyan, Dayan Wang
A/Shanghai-Jingan/SWL11170/2019	Shanghai	2019-Jun-12	EPI_ISL_390628	6B.1	WHO Chinese National Influenza Center	WHO Chinese National Influenza Center	Zeng Xiaoxu, Li Xiyan, Dayan Wang
A/Hangzhou/H1526/2018	Hangzhou	2018-Jan-17	EPI_ISL_390614	6B.1	The First Affiliated Hospital, College of Medicine, Zhejiang University	First Affiliated Hospital Medical School of Zhejiang University
A/Hangzhou/H1525/2018	Hangzhou	2018-Jan-17	EPI_ISL_390613	6B.1	The First Affiliated Hospital, College of Medicine, Zhejiang University	First Affiliated Hospital Medical School of Zhejiang University
A/Hangzhou/H1524/2018	Hangzhou	2018-Jan-17	EPI_ISL_390612	6B.1	The First Affiliated Hospital, College of Medicine, Zhejiang University	First Affiliated Hospital Medical School of Zhejiang University
A/Hangzhou/H1522/2018	Hangzhou	2018-Jan-17	EPI_ISL_390611	6B.1	The First Affiliated Hospital, College of Medicine, Zhejiang University	First Affiliated Hospital Medical School of Zhejiang University
A/Hangzhou/H1519/2018	Hangzhou	2018-Mar-08	EPI_ISL_390610	6B.1	The First Affiliated Hospital, College of Medicine, Zhejiang University	First Affiliated Hospital Medical School of Zhejiang University
A/Hangzhou/H1514/2018	Hangzhou	2018-Mar-07	EPI_ISL_390609	6B.1	The First Affiliated Hospital, College of Medicine, Zhejiang University	First Affiliated Hospital Medical School of Zhejiang University
A/Hangzhou/H1512/2018	Hangzhou	2018-Mar-07	EPI_ISL_390608	6B.1	The First Affiliated Hospital, College of Medicine, Zhejiang University	First Affiliated Hospital Medical School of Zhejiang University
A/Hangzhou/H1509/2018	Hangzhou	2018-Mar-08	EPI_ISL_390607	6B.1	The First Affiliated Hospital, College of Medicine, Zhejiang University	First Affiliated Hospital Medical School of Zhejiang University
A/Hangzhou/H1508/2018	Hangzhou	2018-Mar-07	EPI_ISL_390606	6B.1	The First Affiliated Hospital, College of Medicine, Zhejiang University	First Affiliated Hospital Medical School of Zhejiang University
A/Hangzhou/H1503/2018	Hangzhou	2018-Mar-06	EPI_ISL_390605	6B.1	The First Affiliated Hospital, College of Medicine, Zhejiang University	First Affiliated Hospital Medical School of Zhejiang University
A/Hangzhou/H1497/2018	Hangzhou	2018-Mar-06	EPI_ISL_390604	6B.1	The First Affiliated Hospital, College of Medicine, Zhejiang University	First Affiliated Hospital Medical School of Zhejiang University
A/Hangzhou/H1495/2018	Hangzhou	2018-Mar-06	EPI_ISL_390603	6B.1	The First Affiliated Hospital, College of Medicine, Zhejiang University	First Affiliated Hospital Medical School of Zhejiang University
A/Hangzhou/H1493/2018	Hangzhou	2018-Mar-06	EPI_ISL_390602	6B.1	The First Affiliated Hospital, College of Medicine, Zhejiang University	First Affiliated Hospital Medical School of Zhejiang University
A/Hangzhou/H1492/2018	Hangzhou	2018-Mar-05	EPI_ISL_390601	6B.1	The First Affiliated Hospital, College of Medicine, Zhejiang University	First Affiliated Hospital Medical School of Zhejiang University
A/Hangzhou/H1489/2018	Hangzhou	2018-Mar-06	EPI_ISL_390600	6B.1	The First Affiliated Hospital, College of Medicine, Zhejiang University	First Affiliated Hospital Medical School of Zhejiang University
A/Hangzhou/H1485/2018	Hangzhou	2018-Mar-05	EPI_ISL_390599	6B.1	The First Affiliated Hospital, College of Medicine, Zhejiang University	First Affiliated Hospital Medical School of Zhejiang University
A/Hangzhou/H1335/2018	Hangzhou	2018-Feb-16	EPI_ISL_390598	6B.1	The First Affiliated Hospital, College of Medicine, Zhejiang University	First Affiliated Hospital Medical School of Zhejiang University
A/Hangzhou/H1332/2018	Hangzhou	2018-Feb-16	EPI_ISL_390569	6B.1	The First Affiliated Hospital, College of Medicine, Zhejiang University	First Affiliated Hospital Medical School of Zhejiang University
A/Hangzhou/H1331/2018	Hangzhou	2018-Feb-16	EPI_ISL_390568	6B.1	The First Affiliated Hospital, College of Medicine, Zhejiang University	First Affiliated Hospital Medical School of Zhejiang University
A/Hangzhou/H1330/2018	Hangzhou	2018-Feb-16	EPI_ISL_390567	6B.1	The First Affiliated Hospital, College of Medicine, Zhejiang University	First Affiliated Hospital Medical School of Zhejiang University
A/Hangzhou/H1327/2018	Hangzhou	2018-Feb-16	EPI_ISL_390566	6B.1	The First Affiliated Hospital, College of Medicine, Zhejiang University	First Affiliated Hospital Medical School of Zhejiang University
A/Hangzhou/H1326/2018	Hangzhou	2018-Feb-16	EPI_ISL_390565	6B.1	The First Affiliated Hospital, College of Medicine, Zhejiang University	First Affiliated Hospital Medical School of Zhejiang University
A/Hangzhou/H1325/2018	Hangzhou	2018-Feb-16	EPI_ISL_390564	6B.1	The First Affiliated Hospital, College of Medicine, Zhejiang University	First Affiliated Hospital Medical School of Zhejiang University
A/Hangzhou/H1312/2018	Hangzhou	2018-Jan-11	EPI_ISL_390563	6B.1	The First Affiliated Hospital, College of Medicine, Zhejiang University	First Affiliated Hospital Medical School of Zhejiang University
A/Hangzhou/H1311/2018	Hangzhou	2018-Jan-11	EPI_ISL_390562	6B.1	The First Affiliated Hospital, College of Medicine, Zhejiang University	First Affiliated Hospital Medical School of Zhejiang University
A/Hangzhou/H1310/2018	Hangzhou	2018-Jan-10	EPI_ISL_390561	6B.1	The First Affiliated Hospital, College of Medicine, Zhejiang University	First Affiliated Hospital Medical School of Zhejiang University
A/Hangzhou/H1308/2018	Hangzhou	2018-Jan-11	EPI_ISL_390560	6B.1	The First Affiliated Hospital, College of Medicine, Zhejiang University	First Affiliated Hospital Medical School of Zhejiang University
A/Hangzhou/H1307/2018	Hangzhou	2018-Jan-11	EPI_ISL_390559	6B.1	The First Affiliated Hospital, College of Medicine, Zhejiang University	First Affiliated Hospital Medical School of Zhejiang University
A/Hangzhou/H1305/2018	Hangzhou	2018-Jan-11	EPI_ISL_390558	6B.1	The First Affiliated Hospital, College of Medicine, Zhejiang University	First Affiliated Hospital Medical School of Zhejiang University
A/Hangzhou/H1304/2018	Hangzhou	2018-Jan-10	EPI_ISL_390557	6B.1	The First Affiliated Hospital, College of Medicine, Zhejiang University	First Affiliated Hospital Medical School of Zhejiang University
A/Hangzhou/H1294/2018	Hangzhou	2018-Jan-11	EPI_ISL_390556	6B.1	The First Affiliated Hospital, College of Medicine, Zhejiang University	First Affiliated Hospital Medical School of Zhejiang University
A/Hangzhou/H1286/2018	Hangzhou	2018-Jan-11	EPI_ISL_390555	6B.1	The First Affiliated Hospital, College of Medicine, Zhejiang University	First Affiliated Hospital Medical School of Zhejiang University
A/Hangzhou/H1285/2018	Hangzhou	2018-Jan-11	EPI_ISL_390554	6B.1	The First Affiliated Hospital, College of Medicine, Zhejiang University	First Affiliated Hospital Medical School of Zhejiang University
A/Hangzhou/H1284/2018	Hangzhou	2018-Jan-10	EPI_ISL_390553	6B.1	The First Affiliated Hospital, College of Medicine, Zhejiang University	First Affiliated Hospital Medical School of Zhejiang University
A/Hangzhou/H1283/2018	Hangzhou	2018-Jan-10	EPI_ISL_390552	6B.1	The First Affiliated Hospital, College of Medicine, Zhejiang University	First Affiliated Hospital Medical School of Zhejiang University
A/Hangzhou/H1280/2018	Hangzhou	2018-Jan-10	EPI_ISL_390551	6B.1	The First Affiliated Hospital, College of Medicine, Zhejiang University	First Affiliated Hospital Medical School of Zhejiang University
A/Hangzhou/H1279/2018	Hangzhou	2018-Jan-11	EPI_ISL_390550	6B.1	The First Affiliated Hospital, College of Medicine, Zhejiang University	First Affiliated Hospital Medical School of Zhejiang University
A/Hangzhou/H1277/2018	Hangzhou	2018-Jan-11	EPI_ISL_390549	6B.1	The First Affiliated Hospital, College of Medicine, Zhejiang University	First Affiliated Hospital Medical School of Zhejiang University
A/Hangzhou/H1275/2018	Hangzhou	2018-Jan-10	EPI_ISL_390548	6B.1	The First Affiliated Hospital, College of Medicine, Zhejiang University	First Affiliated Hospital Medical School of Zhejiang University
A/Hangzhou/H1273/2018	Hangzhou	2018-Jan-10	EPI_ISL_390547	6B.1	The First Affiliated Hospital, College of Medicine, Zhejiang University	First Affiliated Hospital Medical School of Zhejiang University
A/Hangzhou/H1272/2018	Hangzhou	2018-Jan-10	EPI_ISL_390546	6B.1	The First Affiliated Hospital, College of Medicine, Zhejiang University	First Affiliated Hospital Medical School of Zhejiang University
A/Hangzhou/T1021/2017	Hangzhou	2017-Dec-20	EPI_ISL_390545	6B.1	The First Affiliated Hospital, College of Medicine, Zhejiang University	First Affiliated Hospital Medical School of Zhejiang University
A/Hangzhou/T1018/2017	Hangzhou	2017-Dec-23	EPI_ISL_390544	6B.1	The First Affiliated Hospital, College of Medicine, Zhejiang University	First Affiliated Hospital Medical School of Zhejiang University
A/Hangzhou/T1017/2017	Hangzhou	2017-Dec-12	EPI_ISL_390543	6B.1	The First Affiliated Hospital, College of Medicine, Zhejiang University	First Affiliated Hospital Medical School of Zhejiang University
A/Hangzhou/T1016/2017	Hangzhou	2017-Dec-12	EPI_ISL_390542	6B.1	The First Affiliated Hospital, College of Medicine, Zhejiang University	First Affiliated Hospital Medical School of Zhejiang University
A/Hangzhou/T1005/2017	Hangzhou	2017-Dec-14	EPI_ISL_390541	6B.1	The First Affiliated Hospital, College of Medicine, Zhejiang University	First Affiliated Hospital Medical School of Zhejiang University
A/Hangzhou/T1004/2017	Hangzhou	2017-Dec-14	EPI_ISL_390540	6B.1	The First Affiliated Hospital, College of Medicine, Zhejiang University	First Affiliated Hospital Medical School of Zhejiang University
A/Hangzhou/T1003/2017	Hangzhou	2017-Dec-03	EPI_ISL_390539	6B.1	The First Affiliated Hospital, College of Medicine, Zhejiang University	First Affiliated Hospital Medical School of Zhejiang University
A/Hangzhou/H1640M/2018	Hangzhou	2018-Mar-14	EPI_ISL_390538	6B.1	The First Affiliated Hospital, College of Medicine, Zhejiang University	First Affiliated Hospital Medical School of Zhejiang University
A/Hangzhou/H1632M/2018	Hangzhou	2018-Feb-24	EPI_ISL_390537	6B.1	The First Affiliated Hospital, College of Medicine, Zhejiang University	First Affiliated Hospital Medical School of Zhejiang University
A/Hangzhou/H1631M/2018	Hangzhou	2018-Feb-22	EPI_ISL_390536	6B.1	The First Affiliated Hospital, College of Medicine, Zhejiang University	First Affiliated Hospital Medical School of Zhejiang University
A/Hangzhou/H1630M/2018	Hangzhou	2017-Feb-22	EPI_ISL_390535	6B.1	The First Affiliated Hospital, College of Medicine, Zhejiang University	First Affiliated Hospital Medical School of Zhejiang University
A/Hangzhou/H1627M/2018	Hangzhou	2018-Feb-19	EPI_ISL_390534	6B.1	The First Affiliated Hospital, College of Medicine, Zhejiang University	First Affiliated Hospital Medical School of Zhejiang University
A/Hangzhou/H1626M/2018	Hangzhou	2018-Feb-19	EPI_ISL_390533	6B.1	The First Affiliated Hospital, College of Medicine, Zhejiang University	First Affiliated Hospital Medical School of Zhejiang University
A/Hangzhou/H1618M/2018	Hangzhou	2018-Feb-11	EPI_ISL_390532	6B.1	The First Affiliated Hospital, College of Medicine, Zhejiang University	First Affiliated Hospital Medical School of Zhejiang University
A/Hangzhou/H1617M/2018	Hangzhou	2018-Feb-10	EPI_ISL_390531	6B.1	The First Affiliated Hospital, College of Medicine, Zhejiang University	First Affiliated Hospital Medical School of Zhejiang University
A/Hangzhou/H1614M/2018	Hangzhou	2018-Feb-10	EPI_ISL_390530	6B.1	The First Affiliated Hospital, College of Medicine, Zhejiang University	First Affiliated Hospital Medical School of Zhejiang University
A/Hangzhou/H1613M/2018	Hangzhou	2018-Feb-10	EPI_ISL_390529	6B.1	The First Affiliated Hospital, College of Medicine, Zhejiang University	First Affiliated Hospital Medical School of Zhejiang University
A/Hangzhou/H1612M/2018	Hangzhou	2018-Feb-09	EPI_ISL_390528	6B.1	The First Affiliated Hospital, College of Medicine, Zhejiang University	First Affiliated Hospital Medical School of Zhejiang University
A/Hangzhou/H1610M/2018	Hangzhou	2018-Feb-08	EPI_ISL_390527	6B.1	The First Affiliated Hospital, College of Medicine, Zhejiang University	First Affiliated Hospital Medical School of Zhejiang University
A/Hangzhou/H1601M/2018	Hangzhou	2018-Feb-02	EPI_ISL_390526	6B.1	The First Affiliated Hospital, College of Medicine, Zhejiang University	First Affiliated Hospital Medical School of Zhejiang University
A/Hangzhou/H1599M/2018	Hangzhou	2018-Feb-02	EPI_ISL_390525	6B.1	The First Affiliated Hospital, College of Medicine, Zhejiang University	First Affiliated Hospital Medical School of Zhejiang University
A/Hangzhou/H1605M/2018	Hangzhou	2018-Feb-06	EPI_ISL_390524	6B.1	The First Affiliated Hospital, College of Medicine, Zhejiang University	First Affiliated Hospital Medical School of Zhejiang University
A/Hangzhou/H1602M/2018	Hangzhou	2018-Feb-03	EPI_ISL_390523	6B.1	The First Affiliated Hospital, College of Medicine, Zhejiang University	First Affiliated Hospital Medical School of Zhejiang University
A/Hangzhou/H1608M/2018	Hangzhou	2018-Feb-07	EPI_ISL_390522	6B.1	The First Affiliated Hospital, College of Medicine, Zhejiang University	First Affiliated Hospital Medical School of Zhejiang University
A/Hangzhou/H1586M/2018	Hangzhou	2018-Jan-13	EPI_ISL_390521	6B.1	The First Affiliated Hospital, College of Medicine, Zhejiang University	First Affiliated Hospital Medical School of Zhejiang University
A/Hangzhou/H1517M/2018	Hangzhou	2018-Mar-07	EPI_ISL_390520	6B.1	The First Affiliated Hospital, College of Medicine, Zhejiang University	First Affiliated Hospital Medical School of Zhejiang University
A/Hangzhou/H1282M/2018	Hangzhou	2018-Jan-10	EPI_ISL_390519	6B.1	The First Affiliated Hospital, College of Medicine, Zhejiang University	First Affiliated Hospital Medical School of Zhejiang University
A/Hangzhou/H1163M/2018	Hangzhou	2018-Jan-04	EPI_ISL_390518	6B.1	The First Affiliated Hospital, College of Medicine, Zhejiang University	First Affiliated Hospital Medical School of Zhejiang University
A/Hangzhou/T1085M/2017	Hangzhou	2017-Dec-27	EPI_ISL_390517	6B.1	The First Affiliated Hospital, College of Medicine, Zhejiang University	First Affiliated Hospital Medical School of Zhejiang University
A/Hangzhou/T1029M/2017	Hangzhou	2017-Dec-22	EPI_ISL_390516	6B.1	The First Affiliated Hospital, College of Medicine, Zhejiang University	First Affiliated Hospital Medical School of Zhejiang University
A/Hangzhou/H1490S/2018	Hangzhou	2018-Mar-06	EPI_ISL_390515	6B.1	The First Affiliated Hospital, College of Medicine, Zhejiang University	First Affiliated Hospital Medical School of Zhejiang University
A/Hangzhou/H1328S/2018	Hangzhou	2018-Feb-16	EPI_ISL_390514	6B.1	The First Affiliated Hospital, College of Medicine, Zhejiang University	First Affiliated Hospital Medical School of Zhejiang University
A/Hangzhou/H1634S/2018	Hangzhou	2018-Feb-08	EPI_ISL_390513	6B.1	The First Affiliated Hospital, College of Medicine, Zhejiang University	First Affiliated Hospital Medical School of Zhejiang University
A/Hangzhou/H1633S/2018	Hangzhou	2018-Feb-03	EPI_ISL_390512	6B.1	The First Affiliated Hospital, College of Medicine, Zhejiang University	First Affiliated Hospital Medical School of Zhejiang University
A/Hangzhou/H1641S/2018	Hangzhou	2018-Mar-15	EPI_ISL_390511	6B.1	The First Affiliated Hospital, College of Medicine, Zhejiang University	First Affiliated Hospital Medical School of Zhejiang University
A/Hangzhou/H1481S/2018	Hangzhou	2018-Mar-06	EPI_ISL_390510	6B.1	The First Affiliated Hospital, College of Medicine, Zhejiang University	First Affiliated Hospital Medical School of Zhejiang University
A/Hangzhou/H1478S/2018	Hangzhou	2018-Feb-22	EPI_ISL_390509	6B.1	The First Affiliated Hospital, College of Medicine, Zhejiang University	First Affiliated Hospital Medical School of Zhejiang University
A/Hangzhou/H1468S/2018	Hangzhou	2018-Mar-05	EPI_ISL_390508	6B.1	The First Affiliated Hospital, College of Medicine, Zhejiang University	First Affiliated Hospital Medical School of Zhejiang University
A/Hangzhou/H1457S/2018	Hangzhou	2018-Feb-24	EPI_ISL_390507	6B.1	The First Affiliated Hospital, College of Medicine, Zhejiang University	First Affiliated Hospital Medical School of Zhejiang University
A/Hangzhou/H1451S/2018	Hangzhou	2018-Feb-25	EPI_ISL_390506	6B.1	The First Affiliated Hospital, College of Medicine, Zhejiang University	First Affiliated Hospital Medical School of Zhejiang University
A/Hangzhou/H1448S/2018	Hangzhou	2018-Feb-14	EPI_ISL_390505	6B.1	The First Affiliated Hospital, College of Medicine, Zhejiang University	First Affiliated Hospital Medical School of Zhejiang University
A/Hangzhou/H1447S/2018	Hangzhou	2018-Feb-14	EPI_ISL_390504	6B.1	The First Affiliated Hospital, College of Medicine, Zhejiang University	First Affiliated Hospital Medical School of Zhejiang University
A/Hangzhou/H1445S/2018	Hangzhou	2018-Feb-13	EPI_ISL_390503	6B.1	The First Affiliated Hospital, College of Medicine, Zhejiang University	First Affiliated Hospital Medical School of Zhejiang University
A/Hangzhou/H1441S/2018	Hangzhou	2018-Feb-12	EPI_ISL_390502	6B.1	The First Affiliated Hospital, College of Medicine, Zhejiang University	First Affiliated Hospital Medical School of Zhejiang University
A/Hangzhou/H1434S/2018	Hangzhou	2018-Feb-11	EPI_ISL_390501	6B.1	The First Affiliated Hospital, College of Medicine, Zhejiang University	First Affiliated Hospital Medical School of Zhejiang University
A/Hangzhou/H1425S/2018	Hangzhou	2018-Feb-12	EPI_ISL_390500	6B.1	The First Affiliated Hospital, College of Medicine, Zhejiang University	First Affiliated Hospital Medical School of Zhejiang University
A/Hangzhou/H1420S/2018	Hangzhou	2018-Feb-08	EPI_ISL_390499	6B.1	The First Affiliated Hospital, College of Medicine, Zhejiang University	First Affiliated Hospital Medical School of Zhejiang University
A/Hangzhou/H1418S/2018	Hangzhou	2018-Feb-07	EPI_ISL_390498	6B.1	The First Affiliated Hospital, College of Medicine, Zhejiang University	First Affiliated Hospital Medical School of Zhejiang University
A/Hangzhou/H1417S/2018	Hangzhou	2018-Feb-13	EPI_ISL_390497	6B.1	The First Affiliated Hospital, College of Medicine, Zhejiang University	First Affiliated Hospital Medical School of Zhejiang University
A/Hangzhou/H1414S/2018	Hangzhou	2018-Feb-02	EPI_ISL_390496	6B.1	The First Affiliated Hospital, College of Medicine, Zhejiang University	First Affiliated Hospital Medical School of Zhejiang University
A/Hangzhou/H1413S/2018	Hangzhou	2018-Feb-04	EPI_ISL_390495	6B.1	The First Affiliated Hospital, College of Medicine, Zhejiang University	First Affiliated Hospital Medical School of Zhejiang University
A/Hangzhou/H1410S/2018	Hangzhou	2018-Feb-04	EPI_ISL_390494	6B.1	The First Affiliated Hospital, College of Medicine, Zhejiang University	First Affiliated Hospital Medical School of Zhejiang University
A/Hangzhou/H1408S/2018	Hangzhou	2018-Feb-12	EPI_ISL_390493	6B.1	The First Affiliated Hospital, College of Medicine, Zhejiang University	First Affiliated Hospital Medical School of Zhejiang University
A/Hangzhou/H1405S/2018	Hangzhou	2018-Feb-06	EPI_ISL_390492	6B.1	The First Affiliated Hospital, College of Medicine, Zhejiang University	First Affiliated Hospital Medical School of Zhejiang University
A/Hangzhou/H1403S/2018	Hangzhou	2018-Jan-29	EPI_ISL_390491	6B.1	The First Affiliated Hospital, College of Medicine, Zhejiang University	First Affiliated Hospital Medical School of Zhejiang University
A/Hangzhou/H1402S/2018	Hangzhou	2018-Jan-29	EPI_ISL_390490	6B.1	The First Affiliated Hospital, College of Medicine, Zhejiang University	First Affiliated Hospital Medical School of Zhejiang University
A/Hangzhou/H1400S/2018	Hangzhou	2018-Jan-27	EPI_ISL_390489	6B.1	The First Affiliated Hospital, College of Medicine, Zhejiang University	First Affiliated Hospital Medical School of Zhejiang University
A/Hangzhou/H1398S/2018	Hangzhou	2018-Jan-27	EPI_ISL_390488	6B.1	The First Affiliated Hospital, College of Medicine, Zhejiang University	First Affiliated Hospital Medical School of Zhejiang University
A/Hangzhou/H1397S/2018	Hangzhou	2018-Feb-01	EPI_ISL_390487	6B.1	The First Affiliated Hospital, College of Medicine, Zhejiang University	First Affiliated Hospital Medical School of Zhejiang University
A/Hangzhou/H1393S/2018	Hangzhou	2018-Feb-03	EPI_ISL_390486	6B.1	The First Affiliated Hospital, College of Medicine, Zhejiang University	First Affiliated Hospital Medical School of Zhejiang University
A/Hangzhou/H1387S/2018	Hangzhou	2018-Jan-26	EPI_ISL_390485	6B.1	The First Affiliated Hospital, College of Medicine, Zhejiang University	First Affiliated Hospital Medical School of Zhejiang University
A/Hangzhou/H1383S/2018	Hangzhou	2018-Jan-29	EPI_ISL_390484	6B.1	The First Affiliated Hospital, College of Medicine, Zhejiang University	First Affiliated Hospital Medical School of Zhejiang University
A/Hangzhou/H1378S/2018	Hangzhou	2018-Jan-22	EPI_ISL_390483	6B.1	The First Affiliated Hospital, College of Medicine, Zhejiang University	First Affiliated Hospital Medical School of Zhejiang University
A/Hangzhou/H1373S/2018	Hangzhou	2018-Jan-22	EPI_ISL_390482	6B.1	The First Affiliated Hospital, College of Medicine, Zhejiang University	First Affiliated Hospital Medical School of Zhejiang University
>A/Hangzhou/H1367S/2018	Hangzhou	2018-Jan-22	EPI_ISL_390481	6B.1	The First Affiliated Hospital, College of Medicine, Zhejiang University	First Affiliated Hospital Medical School of Zhejiang University
A/Hangzhou/H1262S/2018	Hangzhou	2018-Jan-09	EPI_ISL_390480	6B.1	The First Affiliated Hospital, College of Medicine, Zhejiang University	First Affiliated Hospital Medical School of Zhejiang University
A/Guangdong-Maonan/1536/2019	Guangdong	2019-Jun-17	EPI_ISL_390379	6B.1	WHO Chinese National Influenza Center	Centers for Disease Control and Prevention
A/Qinghai-Chengdong/11051/2018	Qinghai	2018-Dec-10	EPI_ISL_390378	6B.1	WHO Chinese National Influenza Center	Centers for Disease Control and Prevention
A/Hong Kong/3063/2018	Hong	2018-Dec-04	EPI_ISL_390359	6B.1A.2	Government Virus Unit	Centers for Disease Control and Prevention
A/Hong Kong/3028/2019	Hong	2019-Jul-15	EPI_ISL_390254	6B.1	Government Virus Unit	Centers for Disease Control and Prevention
A/Hong Kong/3027/2019	Hong	2019-Jul-15	EPI_ISL_390253	6B.1	Government Virus Unit	Centers for Disease Control and Prevention
A/Hong Kong/3030/2019	Hong	2019-Jul-15	EPI_ISL_390252	6B.1A.5a.1	Government Virus Unit	Centers for Disease Control and Prevention
A/Hong Kong/3029/2019	Hong	2019-Jul-15	EPI_ISL_390251	6B.1	Government Virus Unit	Centers for Disease Control and Prevention
A/Hong Kong/3031/2019	Hong	2019-Jul-16	EPI_ISL_390250	6B.1	Government Virus Unit	Centers for Disease Control and Prevention
A/Hong Kong/3032/2019	Hong	2019-Jul-16	EPI_ISL_390249	6B.1	Government Virus Unit	Centers for Disease Control and Prevention
A/Hong Kong/3033/2019	Hong	2019-Jul-16	EPI_ISL_390248	6B.1A.5a.1	Government Virus Unit	Centers for Disease Control and Prevention
A/Hong Kong/3034/2019	Hong	2019-Jul-16	EPI_ISL_390247	6B.1A.5a.1	Government Virus Unit	Centers for Disease Control and Prevention
A/Hong Kong/3035/2019	Hong	2019-Jul-17	EPI_ISL_390246	6B.1	Government Virus Unit	Centers for Disease Control and Prevention
A/Hong Kong/3036/2019	Hong	2019-Jul-16	EPI_ISL_390245	6B.1	Government Virus Unit	Centers for Disease Control and Prevention
A/Shanghai/19103/2019	Shanghai	2019-Jan-16	EPI_ISL_365668	6B.1	Institut Pasteur of Shanghai	Institut Pasteur of Shanghai, CAS
A/Shanghai/19210/2019	Shanghai	2019-Jan-15	EPI_ISL_365667	6B.1	Institut Pasteur of Shanghai	Institut Pasteur of Shanghai, CAS
A/Shanghai/19202/2019	Shanghai	2019-Jan-15	EPI_ISL_365666	6B.1	Institut Pasteur of Shanghai	Institut Pasteur of Shanghai, CAS
A/Shanghai/19195/2019	Shanghai	2019-Jan-15	EPI_ISL_365665	6B.1	Institut Pasteur of Shanghai	Institut Pasteur of Shanghai, CAS
A/Shanghai/19194/2019	Shanghai	2019-Jan-15	EPI_ISL_365664	6B.1	Institut Pasteur of Shanghai	Institut Pasteur of Shanghai, CAS
A/Shanghai/19181/2019	Shanghai	2019-Jan-15	EPI_ISL_365663	6B.1	Institut Pasteur of Shanghai	Institut Pasteur of Shanghai, CAS
A/Shanghai/19176/2019	Shanghai	2019-Jan-15	EPI_ISL_365662	6B.1	Institut Pasteur of Shanghai	Institut Pasteur of Shanghai, CAS
A/Shanghai/19158/2019	Shanghai	2019-Jan-15	EPI_ISL_365660	6B.1	Institut Pasteur of Shanghai	Institut Pasteur of Shanghai, CAS
A/Shanghai/19157/2019	Shanghai	2019-Jan-15	EPI_ISL_365659	6B.1	Institut Pasteur of Shanghai	Institut Pasteur of Shanghai, CAS
A/Shanghai/19155/2019	Shanghai	2019-Jan-15	EPI_ISL_365658	6B.1	Institut Pasteur of Shanghai	Institut Pasteur of Shanghai, CAS
A/Shanghai/19120/2019	Shanghai	2019-Jan-15	EPI_ISL_365656	6B.1	Institut Pasteur of Shanghai	Institut Pasteur of Shanghai, CAS
A/Shanghai/19119/2019	Shanghai	2019-Jan-15	EPI_ISL_365655	6B.1	Institut Pasteur of Shanghai	Institut Pasteur of Shanghai, CAS
A/Shanghai/19112/2019	Shanghai	2019-Jan-15	EPI_ISL_365654	6B.1	Institut Pasteur of Shanghai	Institut Pasteur of Shanghai, CAS
A/Shanghai/19108/2019	Shanghai	2019-Jan-15	EPI_ISL_365653	6B.1	Institut Pasteur of Shanghai	Institut Pasteur of Shanghai, CAS
A/Shanghai/1988/2019	Shanghai	2019-Jan-14	EPI_ISL_365652	6B.1	Institut Pasteur of Shanghai	Institut Pasteur of Shanghai, CAS
A/Shanghai/1986/2019	Shanghai	2019-Jan-14	EPI_ISL_365651	6B.1	Institut Pasteur of Shanghai	Institut Pasteur of Shanghai, CAS
A/Shanghai/1983/2019	Shanghai	2019-Jan-14	EPI_ISL_365650	6B.1	Institut Pasteur of Shanghai	Institut Pasteur of Shanghai, CAS
A/Shanghai/1981/2019	Shanghai	2019-Jan-14	EPI_ISL_365649	6B.1	Institut Pasteur of Shanghai	Institut Pasteur of Shanghai, CAS
A/Shanghai/1948/2019	Shanghai	2019-Jan-14	EPI_ISL_365647	6B.1	Institut Pasteur of Shanghai	Institut Pasteur of Shanghai, CAS
A/Shanghai/1947/2019	Shanghai	2019-Jan-14	EPI_ISL_365646	6B.1A.2	Institut Pasteur of Shanghai	Institut Pasteur of Shanghai, CAS
A/Shanghai/1944/2019	Shanghai	2019-Jan-14	EPI_ISL_365645	6B.1	Institut Pasteur of Shanghai	Institut Pasteur of Shanghai, CAS
A/Shanghai/1943/2019	Shanghai	2019-Jan-14	EPI_ISL_365644	6B.1	Institut Pasteur of Shanghai	Institut Pasteur of Shanghai, CAS
A/Shanghai/1940/2019	Shanghai	2019-Jan-14	EPI_ISL_365643	6B.1	Institut Pasteur of Shanghai	Institut Pasteur of Shanghai, CAS
A/Shanghai/1929/2019	Shanghai	2019-Jan-14	EPI_ISL_365642	6B.1	Institut Pasteur of Shanghai	Institut Pasteur of Shanghai, CAS
A/Shanghai/1920/2019	Shanghai	2019-Jan-14	EPI_ISL_365641	6B.1	Institut Pasteur of Shanghai	Institut Pasteur of Shanghai, CAS
A/Shanghai/196/2019	Shanghai	2019-Jan-14	EPI_ISL_365640	6B.1	Institut Pasteur of Shanghai	Institut Pasteur of Shanghai, CAS
A/Shanghai/192/2018	Shanghai	2019-Jan-14	EPI_ISL_365639	6B.1	Institut Pasteur of Shanghai	Institut Pasteur of Shanghai, CAS
A/Shanghai/18926/2018	Shanghai	2018-Feb-08	EPI_ISL_365638	6B.1	Institut Pasteur of Shanghai	Institut Pasteur of Shanghai, CAS
A/Shanghai/181007/2018	Shanghai	2018-Feb-08	EPI_ISL_365637	6B.1	Institut Pasteur of Shanghai	Institut Pasteur of Shanghai, CAS
A/Shanghai/18951/2018	Shanghai	2018-Feb-08	EPI_ISL_365636	6B.1	Institut Pasteur of Shanghai	Institut Pasteur of Shanghai, CAS
A/Shanghai/18983/2018	Shanghai	2018-Feb-08	EPI_ISL_365634	6B.1	Institut Pasteur of Shanghai	Institut Pasteur of Shanghai, CAS
A/Shanghai/18788/2018	Shanghai	2018-Jan-31	EPI_ISL_365632	6B.1	Institut Pasteur of Shanghai	Institut Pasteur of Shanghai, CAS
A/Shanghai/18855/2018	Shanghai	2018-Jan-31	EPI_ISL_365631	6B.1	Institut Pasteur of Shanghai	Institut Pasteur of Shanghai, CAS
A/Shanghai/18852/2018	Shanghai	2018-Jan-31	EPI_ISL_365630	6B.1	Institut Pasteur of Shanghai	Institut Pasteur of Shanghai, CAS
A/Shanghai/18812/2018	Shanghai	2018-Jan-31	EPI_ISL_365629	6B.1	Institut Pasteur of Shanghai	Institut Pasteur of Shanghai, CAS
A/Shanghai/18771/2018	Shanghai	2018-Jan-31	EPI_ISL_365628	6B.1	Institut Pasteur of Shanghai	Institut Pasteur of Shanghai, CAS
A/Shanghai/18884/2018	Shanghai	2018-Jan-31	EPI_ISL_365627	6B.1	Institut Pasteur of Shanghai	Institut Pasteur of Shanghai, CAS
A/Shanghai/18881/2018	Shanghai	2018-Jan-31	EPI_ISL_365626	6B.1	Institut Pasteur of Shanghai	Institut Pasteur of Shanghai, CAS
A/Shanghai/18814/2018	Shanghai	2018-Jan-31	EPI_ISL_365625	6B.1	Institut Pasteur of Shanghai	Institut Pasteur of Shanghai, CAS
A/Shanghai/18791/2018	Shanghai	2018-Jan-31	EPI_ISL_365624	6B.1	Institut Pasteur of Shanghai	Institut Pasteur of Shanghai, CAS
A/Shanghai-Pudong/18740/2018	Shanghai	2018-Jan-30	EPI_ISL_365623	6B.1	Institut Pasteur of Shanghai	Institut Pasteur of Shanghai, CAS
A/Shanghai/18713/2018	Shanghai	2018-Jan-29	EPI_ISL_365622	6B.1	Institut Pasteur of Shanghai	Institut Pasteur of Shanghai, CAS
A/Shanghai/Pudong/18656/2018	Shanghai	2018-Jan-26	EPI_ISL_365621	6B.1	Institut Pasteur of Shanghai	Institut Pasteur of Shanghai, CAS
A/Shanghai-Pudong/18652/2018	Shanghai	2018-Jan-26	EPI_ISL_365620	6B.1	Institut Pasteur of Shanghai	Institut Pasteur of Shanghai, CAS
A/Shanghai-Pudong/18574/2018	Shanghai	2018-Jan-25	EPI_ISL_365619	6B.1	Institut Pasteur of Shanghai	Institut Pasteur of Shanghai, CAS
A/Shanghai/18581/2018	Shanghai	2018-Jan-25	EPI_ISL_365618	6B.1	Institut Pasteur of Shanghai	Institut Pasteur of Shanghai, CAS
A/Shanghai-Pudong/18565/2018	Shanghai	2018-Jan-25	EPI_ISL_365617	6B.1	Institut Pasteur of Shanghai	Institut Pasteur of Shanghai, CAS
A/Shanghai-Pudong/18569/2018	Shanghai	2018-Jan-25	EPI_ISL_365616	6B.1	Institut Pasteur of Shanghai	Institut Pasteur of Shanghai, CAS
A/Shanghai-Pudong/18508/2018	Shanghai	2018-Jan-24	EPI_ISL_365615	6B.1	Institut Pasteur of Shanghai	Institut Pasteur of Shanghai, CAS
A/Shanghai-Pudong/18315/2018	Shanghai	2018-Jan-17	EPI_ISL_365614	6B.1	Institut Pasteur of Shanghai	Institut Pasteur of Shanghai, CAS
A/Shanghai-Pudong/18123/2018	Shanghai	2018-Jan-15	EPI_ISL_365613	6B.1	Institut Pasteur of Shanghai	Institut Pasteur of Shanghai, CAS
A/Shanghai-Pudong/1873/2018	Shanghai	2018-Jan-13	EPI_ISL_365612	6B.1	Institut Pasteur of Shanghai	Institut Pasteur of Shanghai, CAS
A/Shanghai-Pudong/1833/2018	Shanghai	2018-Jan-13	EPI_ISL_365611	6B.1	Institut Pasteur of Shanghai	Institut Pasteur of Shanghai, CAS
A/Shanghai-Pudong/1823/2018	Shanghai	2018-Jan-13	EPI_ISL_365610	6B.1	Institut Pasteur of Shanghai	Institut Pasteur of Shanghai, CAS
A/Shanghai-Pudong/18252/2018	Shanghai	2018-Jan-16	EPI_ISL_365609	6B.1	Institut Pasteur of Shanghai	Institut Pasteur of Shanghai, CAS
A/Shanghai-Pudong/18196/2018	Shanghai	2019-Jan-16	EPI_ISL_365607	6B.1	Institut Pasteur of Shanghai	Institut Pasteur of Shanghai, CAS
A/Shanghai-Pudong/18223/2018	Shanghai	2018-Jan-16	EPI_ISL_365606	6B.1	Institut Pasteur of Shanghai, CAS	Institut Pasteur of Shanghai, CAS
A/Shanghai-Pudong/18200/2018	Shanghai	2018-Jan-15	EPI_ISL_365605	6B.1	Institut Pasteur of Shanghai	Institut Pasteur of Shanghai, CAS
A/Shanghai-Pudong/18141/2018	Shanghai	2018-Jan-15	EPI_ISL_365604	6B.1	Institut Pasteur of Shanghai	Institut Pasteur of Shanghai, CAS
A/Shanghai-Pudong/1829/2018	Shanghai	2018-Jan-13	EPI_ISL_365603	6B.1	Institut Pasteur of Shanghai	Institut Pasteur of Shanghai, CAS
A/Hong Kong/101/2019	Hong Hong	2018-Dec-31	EPI_ISL_348041	6B.1	Government Virus Unit	Centers for Disease Control and Prevention
A/Hong Kong/100/2019	Hong Hong	2018-Dec-31	EPI_ISL_348040	6B.1	Government Virus Unit	Centers for Disease Control and Prevention
A/Hong Kong/102/2019	Hong Hong	2018-Dec-30	EPI_ISL_348039	6B.1	Government Virus Unit	Centers for Disease Control and Prevention
A/Hong Kong/107/2019	Hong Hong	2018-Dec-27	EPI_ISL_348038	6B.1	Government Virus Unit	Centers for Disease Control and Prevention
A/Hong Kong/109/2019	Hong Hong	2018-Dec-29	EPI_ISL_348037	6B.1	Government Virus Unit	Centers for Disease Control and Prevention
A/Hong Kong/124/2019	Hong Hong	2018-Dec-28	EPI_ISL_348036	6B.1	Government Virus Unit	Centers for Disease Control and Prevention
A/HK/439315/2018	Hong Hong	2018-Sep-11	EPI_ISL_333201	6B.1	The University of Hong Kong	The University of Hong Kong
A/HK/412489/2016	Hong Hong	2016-Feb-18	EPI_ISL_333200	6B.1	The University of Hong Kong	The University of Hong Kong
A/HK/2272/2018	Hong Hong	2018-Oct-05	EPI_ISL_332125	6B.1	Hong Kong Department of Health	Hong Kong Department of Health	Mak,G.C.; Lo,J.Y.C.
A/HK/2532/2018	Hong Hong	2018-Oct-30	EPI_ISL_332124	6B.1	Hong Kong Department of Health	Hong Kong Department of Health	Mak,G.C.; Lo,J.Y.C.
A/HK/2396/2018	Hong Hong	2018-Oct-17	EPI_ISL_332123	6B.1	Hong Kong Department of Health	Hong Kong Department of Health	Mak,G.C.; Lo,J.Y.C.
A/HK/2374/2018	Hong Hong	2018-Oct-17	EPI_ISL_332122	6B.1	Hong Kong Department of Health	Hong Kong Department of Health	Mak,G.C.; Lo,J.Y.C.
A/HK/2333/2018	Hong Hong	2018-Oct-12	EPI_ISL_332121	6B.1	Hong Kong Department of Health	Hong Kong Department of Health	Mak,G.C.; Lo,J.Y.C.
A/HK/2313/2018	Hong Hong	2018-Oct-09	EPI_ISL_332120	6B.1	Hong Kong Department of Health	Hong Kong Department of Health	Mak,G.C.; Lo,J.Y.C.
A/HK/2299/2018	Hong Hong	2018-Oct-08	EPI_ISL_332119	6B.1	Hong Kong Department of Health	Hong Kong Department of Health	Mak,G.C.; Lo,J.Y.C.
A/HK/2288/2018	Hong Hong	2018-Oct-08	EPI_ISL_332118	6B.1	Hong Kong Department of Health	Hong Kong Department of Health	Mak,G.C.; Lo,J.Y.C.
A/HK/2266/2018	Hong Hong	2018-Oct-06	EPI_ISL_332117	6B.1	Hong Kong Department of Health	Hong Kong Department of Health	Mak,G.C.; Lo,J.Y.C.
A/HK/2279/2018	Hong Hong	2018-Oct-06	EPI_ISL_332116	6B.1	Hong Kong Department of Health	Hong Kong Department of Health	Mak,G.C.; Lo,J.Y.C.
A/HK/2252/2018	Hong Hong	2018-Oct-04	EPI_ISL_332115	6B.1	Hong Kong Department of Health	Hong Kong Department of Health	Mak,G.C.; Lo,J.Y.C.
A/HK/2204/2018	Hong Hong	2018-Oct-02	EPI_ISL_332114	6B.1	Hong Kong Department of Health	Hong Kong Department of Health	Mak,G.C.; Lo,J.Y.C.
A/HK/2192/2018	Hong Hong	2018-Sep-30	EPI_ISL_332113	6B.1	Hong Kong Department of Health	Hong Kong Department of Health	Mak,G.C.; Lo,J.Y.C.
A/HK/2179/2018	Hong Hong	2018-Sep-28	EPI_ISL_332112	6B.1	Hong Kong Department of Health	Hong Kong Department of Health	Mak,G.C.; Lo,J.Y.C.
A/HK/2177/2018	Hong Hong	2018-Sep-29	EPI_ISL_332111	6B.1	Hong Kong Department of Health	Hong Kong Department of Health	Mak,G.C.; Lo,J.Y.C.
A/Beijing-Xicheng/1633/2018	Beijing	2018-Mar-14	EPI_ISL_331581	6B.1	WHO Chinese National Influenza Center	Centers for Disease Control and Prevention
A/Hunan-Wuling/1468/2018	Hunan	2018-Mar-08	EPI_ISL_331580	6B.1	WHO Chinese National Influenza Center	Centers for Disease Control and Prevention
A/Hunan-Wuling/1468/2018	Hunan	2018-Mar-08	EPI_ISL_331570	6B.1	WHO Chinese National Influenza Center	Centers for Disease Control and Prevention
A/Beijing-Xicheng/1633/2018	Beijing	2018-Mar-14	EPI_ISL_331569	6B.1	WHO Chinese National Influenza Center	Centers for Disease Control and Prevention
A/HK/1951/2018	Hong Hong	2018-Sep-11	EPI_ISL_331332	6B.1	Hong Kong Department of Health	Hong Kong Department of Health	Mak,G.C.; Lo,J.Y.C.
A/HK/1949/2018	Hong Hong	2018-Sep-11	EPI_ISL_331331	6B.1	Hong Kong Department of Health	Hong Kong Department of Health	Mak,G.C.; Lo,J.Y.C.
A/HK/2081/2018	Hong Hong	2018-Sep-20	EPI_ISL_331330	6B.1	Hong Kong Department of Health	Hong Kong Department of Health	Mak,G.C.; Lo,J.Y.C.
A/HK/2054/2018	Hong Hong	2018-Sep-19	EPI_ISL_331329	6B.1	Hong Kong Department of Health	Hong Kong Department of Health	Mak,G.C.; Lo,J.Y.C.
A/HK/2011/2018	Hong Hong	2018-Sep-15	EPI_ISL_331328	6B.1	Hong Kong Department of Health	Hong Kong Department of Health	Mak,G.C.; Lo,J.Y.C.
A/HK/1956/2018	Hong Hong	2018-Sep-11	EPI_ISL_331327	6B.1	Hong Kong Department of Health	Hong Kong Department of Health	Mak,G.C.; Lo,J.Y.C.
A/HK/1912/2018	Hong Hong	2018-Sep-09	EPI_ISL_331326	6B.1	Hong Kong Department of Health	Hong Kong Department of Health	Mak,G.C.; Lo,J.Y.C.
A/HK/1889/2018	Hong Hong	2018-Sep-08	EPI_ISL_331325	6B.1	Hong Kong Department of Health	Hong Kong Department of Health	Mak,G.C.; Lo,J.Y.C.
A/HK/1853/2018	Hong Hong	2018-Sep-06	EPI_ISL_331324	6B.1	Hong Kong Department of Health	Hong Kong Department of Health	Mak,G.C.; Lo,J.Y.C.
A/HK/1822/2018	Hong Hong	2018-Sep-03	EPI_ISL_331323	6B.1	Hong Kong Department of Health	Hong Kong Department of Health	Mak,G.C.; Lo,J.Y.C.
A/HK/1820/2018	Hong Hong	2018-Sep-05	EPI_ISL_331322	6B.1	Hong Kong Department of Health	Hong Kong Department of Health	Mak,G.C.; Lo,J.Y.C.
A/HK/1811/2018	Hong Hong	2018-Sep-03	EPI_ISL_331321	6B.1	Hong Kong Department of Health	Hong Kong Department of Health	Mak,G.C.; Lo,J.Y.C.
A/HK/1551/2018	Hong Hong	2018-Aug-11	EPI_ISL_330775	6B.1	Hong Kong Department of Health	Hong Kong Department of Health	Mak,G.C.; Lo,J.Y.C.
A/HK/1685/2018	Hong Hong	2018-Aug-22	EPI_ISL_330774	6B.1	Hong Kong Department of Health	Hong Kong Department of Health	Mak,G.C.; Lo,J.Y.C.
A/HK/1754/2018	Hong Hong	2018-Aug-27	EPI_ISL_330773	6B.1	Hong Kong Department of Health	Hong Kong Department of Health	Mak,G.C.; Lo,J.Y.C.
A/HK/1698/2018	Hong Hong	2018-Aug-23	EPI_ISL_330772	6B.1	Hong Kong Department of Health	Hong Kong Department of Health	Mak,G.C.; Lo,J.Y.C.
A/HK/1693/2018	Hong Hong	2018-Aug-22	EPI_ISL_330771	6B.1	Hong Kong Department of Health	Hong Kong Department of Health	Mak,G.C.; Lo,J.Y.C.
A/HK/1673/2018	Hong Hong	2018-Aug-20	EPI_ISL_330770	6B.1	Hong Kong Department of Health	Hong Kong Department of Health	Mak,G.C.; Lo,J.Y.C.
A/HK/1688/2018	Hong Hong	2018-Aug-18	EPI_ISL_330769	6B.1	Hong Kong Department of Health	Hong Kong Department of Health	Mak,G.C.; Lo,J.Y.C.
A/HK/1601/2018	Hong Hong	2018-Aug-14	EPI_ISL_330768	6B.1	Hong Kong Department of Health	Hong Kong Department of Health	Mak,G.C.; Lo,J.Y.C.
A/HK/1586/2018	Hong Hong	2018-Aug-12	EPI_ISL_330767	6B.1	Hong Kong Department of Health	Hong Kong Department of Health	Mak,G.C.; Lo,J.Y.C.
A/HK/1620/2018	Hong Hong	2018-Aug-12	EPI_ISL_330766	6B.1	Hong Kong Department of Health	Hong Kong Department of Health	Mak,G.C.; Lo,J.Y.C.
A/HK/1531/2018	Hong Hong	2018-Aug-06	EPI_ISL_330765	6B.1	Hong Kong Department of Health	Hong Kong Department of Health	Mak,G.C.; Lo,J.Y.C.
A/HK/1513/2018	Hong Hong	2018-Aug-06	EPI_ISL_330764	6B.1	Hong Kong Department of Health	Hong Kong Department of Health	Mak,G.C.; Lo,J.Y.C.
A/HK/1501/2018	Hong Hong	2018-Aug-03	EPI_ISL_330763	6B.1	Hong Kong Department of Health	Hong Kong Department of Health	Mak,G.C.; Lo,J.Y.C.
A/HK/1487/2018	Hong Hong	2018-Aug-02	EPI_ISL_330762	6B.1	Hong Kong Department of Health	Hong Kong Department of Health	Mak,G.C.; Lo,J.Y.C.
A/HK/1496/2018	Hong Hong	2018-Aug-01	EPI_ISL_330761	6B.1	Hong Kong Department of Health	Hong Kong Department of Health	Mak,G.C.; Lo,J.Y.C.
A/HK/972/2018	Hong Hong	2018-May-19	EPI_ISL_315253	6B.1	Hong Kong Department of Health	Hong Kong Department of Health	Mak,G.C.; Lo,J.Y.C.
A/HK/968/2018	Hong Hong	2018-May-20	EPI_ISL_315252	6B.1	Hong Kong Department of Health	Hong Kong Department of Health	Mak,G.C.; Lo,J.Y.C.
A/HK/959/2018	Hong Hong	2018-May-19	EPI_ISL_315251	6B.1	Hong Kong Department of Health	Hong Kong Department of Health	Mak,G.C.; Lo,J.Y.C.
A/HK/949/2018	Hong Hong	2018-May-17	EPI_ISL_315250	6B.1	Hong Kong Department of Health	Hong Kong Department of Health	Mak,G.C.; Lo,J.Y.C.
A/HK/931/2018	Hong Hong	2018-May-14	EPI_ISL_315249	6B.1	Hong Kong Department of Health	Hong Kong Department of Health	Mak,G.C.; Lo,J.Y.C.
A/HK/913/2018	Hong Hong	2018-May-12	EPI_ISL_315248	6B.1	Hong Kong Department of Health	Hong Kong Department of Health	Mak,G.C.; Lo,J.Y.C.
A/HK/909/2018	Hong Hong	2018-May-09	EPI_ISL_315247	6B.1	Hong Kong Department of Health	Hong Kong Department of Health	Mak,G.C.; Lo,J.Y.C.
A/HK/899/2018	Hong Hong	2018-May-06	EPI_ISL_315246	6B.1	Hong Kong Department of Health	Hong Kong Department of Health	Mak,G.C.; Lo,J.Y.C.
A/HK/892/2018	Hong Hong	2018-May-07	EPI_ISL_315245	6B.1	Hong Kong Department of Health	Hong Kong Department of Health	Mak,G.C.; Lo,J.Y.C.
A/HK/885/2018	Hong Hong	2018-May-05	EPI_ISL_315244	6B.1	Hong Kong Department of Health	Hong Kong Department of Health	Mak,G.C.; Lo,J.Y.C.
A/HK/880/2018	Hong Hong	2018-May-06	EPI_ISL_315243	6B.1	Hong Kong Department of Health	Hong Kong Department of Health	Mak,G.C.; Lo,J.Y.C.
A/HK/877/2018	Hong Hong	2018-May-03	EPI_ISL_315242	6B.1	Hong Kong Department of Health	Hong Kong Department of Health	Mak,G.C.; Lo,J.Y.C.
A/Hong Kong/669/2018	Hong Hong	2018-Apr-09	EPI_ISL_314219	6B.1	Government Virus Unit	Crick Worldwide Influenza Centre
A/Hong Kong/668/2018	Hong Hong	2018-Apr-10	EPI_ISL_314218	6B.1	Government Virus Unit	Crick Worldwide Influenza Centre
A/Hong Kong/667/2018	Hong Hong	2018-Apr-09	EPI_ISL_314217	6B.1	Government Virus Unit	Crick Worldwide Influenza Centre
A/Beijing-Dongcheng/SWL331/2017	Beijing	2017-Dec-06	EPI_ISL_306334	6B.1	China Center For Disease Control And Prevention	WHO Collaborating Centre for Reference and Research on Influenza	Deng,Y-M.; Iannello,P.; Lau,H.; Kaye,M.; Todd,A.; Spirason,N.; Komadina,N.
A/Hong Kong/4820/2017	Hong Hong	2017-Oct-22	EPI_ISL_306070	6B.1	Government Virus Unit	Centers for Disease Control and Prevention
A/Beijing-Dongcheng/SWL331/2017	Beijing	2017-Dec-06	EPI_ISL_300464	6B.1	WHO Chinese National Influenza Center	Crick Worldwide Influenza Centre
A/Hong Kong/4821/2017	Hong	2017-Oct-22	EPI_ISL_291495	6B.1	Government Virus Unit	Centers for Disease Control and Prevention
A/Shanghai-Jiading/SWL1722/2017	Shanghai	2017-Sep-05	EPI_ISL_290649	6B.1	WHO Chinese National Influenza Center	WHO Chinese National Influenza Center	Xiaoxu,Zeng;Xiyan,Li;Weijuan,Huang;Lei,Yang;Dayan,Wang;Yuelong,Shu
A/Fujian-Yanping/SWL1897/2017	Fujian	2017-Sep-04	EPI_ISL_290648	6B.1	WHO Chinese National Influenza Center	WHO Chinese National Influenza Center	Xiaoxu,Zeng;Xiyan,Li;Weijuan,Huang;Lei,Yang;Dayan,Wang;Yuelong,Shu
A/Sichuan-Gaoxin/SWL537/2017	Sichuan	2017-Sep-15	EPI_ISL_290647	6B.1	WHO Chinese National Influenza Center	WHO Chinese National Influenza Center	Xiaoxu,Zeng;Xiyan,Li;Weijuan,Huang;Lei,Yang;Dayan,Wang;Yuelong,Shu
A/Jiangsu-Hailing/SWL11432/2017	Jiangsu	2017-Sep-06	EPI_ISL_290646	6B.1	WHO Chinese National Influenza Center	WHO Chinese National Influenza Center	Xiaoxu,Zeng;Xiyan,Li;Weijuan,Huang;Lei,Yang;Dayan,Wang;Yuelong,Shu
A/Yunnan-Dali/SWL1406/2017	Yunnan	2017-Dec-04	EPI_ISL_290613	6B.1	WHO Chinese National Influenza Center	WHO Chinese National Influenza Center	Xiaoxu,Zeng;Xiyan,Li;Weijuan,Huang;Lei,Yang;Dayan,Wang;Yuelong,Shu
A/Guizhou-Xixiu/SWL1883/2017	Guizhou	2017-Nov-13	EPI_ISL_290612	6B.1	WHO Chinese National Influenza Center	WHO Chinese National Influenza Center	Xiaoxu,Zeng;Xiyan,Li;Weijuan,Huang;Lei,Yang;Dayan,Wang;Yuelong,Shu
A/Qinghai-Gonghe/SWL31/2017	Qinghai	2017-Dec-11	EPI_ISL_290611	6B.1	WHO Chinese National Influenza Center	WHO Chinese National Influenza Center	Xiaoxu,Zeng;Xiyan,Li;Weijuan,Huang;Lei,Yang;Dayan,Wang;Yuelong,Shu
A/Hunan-Yuhua/SWL11962/2017	Hunan	2017-Dec-04	EPI_ISL_290610	6B.1	WHO Chinese National Influenza Center	WHO Chinese National Influenza Center	Xiaoxu,Zeng;Xiyan,Li;Weijuan,Huang;Lei,Yang;Dayan,Wang;Yuelong,Shu
A/Hubei-Xiling/SWL1673/2017	Hubei	2017-Dec-05	EPI_ISL_290609	6B.1	WHO Chinese National Influenza Center	WHO Chinese National Influenza Center	Xiaoxu,Zeng;Xiyan,Li;Weijuan,Huang;Lei,Yang;Dayan,Wang;Yuelong,Shu
A/Beijing-Huairou/SWL12067/2017	Beijing	2017-Dec-06	EPI_ISL_290608	6B.1	WHO Chinese National Influenza Center	WHO Chinese National Influenza Center	Xiaoxu,Zeng;Xiyan,Li;Weijuan,Huang;Lei,Yang;Dayan,Wang;Yuelong,Shu
A/Hunan-Louxin/SWL1903/2017	Hunan	2017-Nov-07	EPI_ISL_290607	6B.1	WHO Chinese National Influenza Center	WHO Chinese National Influenza Center	Xiaoxu,Zeng;Xiyan,Li;Weijuan,Huang;Lei,Yang;Dayan,Wang;Yuelong,Shu
A/Shaanxi-Xincheng/SWL11175/2017	Shaanxi	2017-Nov-01	EPI_ISL_290606	6B.1	WHO Chinese National Influenza Center	WHO Chinese National Influenza Center	Xiaoxu,Zeng;Xiyan,Li;Weijuan,Huang;Lei,Yang;Dayan,Wang;Yuelong,Shu
A/Yunnan-Simao/SWL1965/2017	Yunnan	2017-Nov-07	EPI_ISL_290605	6B.1	WHO Chinese National Influenza Center	WHO Chinese National Influenza Center	Xiaoxu,Zeng;Xiyan,Li;Weijuan,Huang;Lei,Yang;Dayan,Wang;Yuelong,Shu
A/Henan-Wolong/SWL1465/2017	Henan	2017-Oct-17	EPI_ISL_290604	6B.1	WHO Chinese National Influenza Center	WHO Chinese National Influenza Center	Xiaoxu,Zeng;Xiyan,Li;Weijuan,Huang;Lei,Yang;Dayan,Wang;Yuelong,Shu
A/Guizhou-Qixinguan/SWL1956/2017	Guizhou	2017-Dec-06	EPI_ISL_290603	6B.1	WHO Chinese National Influenza Center	WHO Chinese National Influenza Center	Xiaoxu,Zeng;Xiyan,Li;Weijuan,Huang;Lei,Yang;Dayan,Wang;Yuelong,Shu
A/Beijing-Dongcheng/SWL331/2017	Beijing	2017-Dec-06	EPI_ISL_290602	6B.1	WHO Chinese National Influenza Center	WHO Chinese National Influenza Center	Xiaoxu,Zeng;Xiyan,Li;Weijuan,Huang;Lei,Yang;Dayan,Wang;Yuelong,Shu
A/Beijing-Dongcheng/SWL331/2017	Beijing	2017-Dec-06	EPI_ISL_290601	6B.1	WHO Chinese National Influenza Center	WHO Chinese National Influenza Center	Xiaoxu,Zeng;Xiyan,Li;Weijuan,Huang;Lei,Yang;Dayan,Wang;Yuelong,Shu
A/Neimenggu-Huimin/SWL1996/2017	Neimenggu	2017-Dec-04	EPI_ISL_290600	6B.1	WHO Chinese National Influenza Center	WHO Chinese National Influenza Center	Xiaoxu,Zeng;Xiyan,Li;Weijuan,Huang;Lei,Yang;Dayan,Wang;Yuelong,Shu
A/Yunnan-Wuhua/1938/2016	Yunnan	2016-Dec-14	EPI_ISL_282778	6B.1	WHO Chinese National Influenza Center	Centers for Disease Control and Prevention
A/Shanghai-Huangpu/SWLl13439/2016	Shanghai	2016-Jan-01	EPI_ISL_282650	6B.1	WHO Chinese National Influenza Center	WHO Collaborating Centre for Reference and Research on Influenza	Deng,Y-M; Iannello,P; Lau,H; Kaye,M; Todd,A; Komadina,N.
A/Hong Kong/2311/2017	Hong Hong	2017-May-24	EPI_ISL_282187	6B.1	Government Virus Unit	Crick Worldwide Influenza Centre
A/Hong Kong/2245/2017	Hong Hong	2017-May-21	EPI_ISL_282186	6B.1	Government Virus Unit	Crick Worldwide Influenza Centre
A/Hong Kong/2243/2017	Hong Hong	2017-May-21	EPI_ISL_282185	6B.1	Government Virus Unit	Crick Worldwide Influenza Centre
A/Hong Kong/2242/2017	Hong Hong	2017-May-20	EPI_ISL_282184	6B.1	Government Virus Unit	Crick Worldwide Influenza Centre
A/Hong Kong/2240/2017	Hong Hong	2017-May-20	EPI_ISL_282183	6B.1	Government Virus Unit	Crick Worldwide Influenza Centre
A/Hong Kong/2239/2017	Hong Hong	2017-May-19	EPI_ISL_282182	6B.1	Government Virus Unit	Crick Worldwide Influenza Centre
A/Hong Kong/2201/2017	Hong Hong	2017-May-18	EPI_ISL_282181	6B.1	Government Virus Unit	Crick Worldwide Influenza Centre
A/Hong Kong/2199/2017	Hong Hong	2017-May-16	EPI_ISL_282180	6B.1	Government Virus Unit	Crick Worldwide Influenza Centre
A/Hong Kong/2113/2017	Hong Hong	2017-May-13	EPI_ISL_282179	6B.1	Government Virus Unit	Crick Worldwide Influenza Centre
A/Hong Kong/2111/2017	Hong Hong	2017-May-15	EPI_ISL_282178	6B.1	Government Virus Unit	Crick Worldwide Influenza Centre
A/Hong Kong/2109/2017	Hong Hong	2017-May-12	EPI_ISL_282177	6B.1	Government Virus Unit	Crick Worldwide Influenza Centre
A/Hong Kong/2106/2017	Hong Hong	2017-May-10	EPI_ISL_282176	6B.1	Government Virus Unit	Crick Worldwide Influenza Centre
A/Hong Kong/3649/2017	Hong Hong	2017-Jul-18	EPI_ISL_281598	6B.1	Government Virus Unit	Centers for Disease Control and Prevention
A/Hong Kong/3650/2017	Hong Hong	2017-Jul-20	EPI_ISL_275659	6B.1	Government Virus Unit	Centers for Disease Control and Prevention
A/Hong Kong/3647/2017	Hong Hong	2017-Jul-18	EPI_ISL_275658	6B.1	Government Virus Unit	Centers for Disease Control and Prevention
A/Hong Kong/3646/2017	Hong Hong	2017-Jul-16	EPI_ISL_275657	6B.1	Government Virus Unit	Centers for Disease Control and Prevention
A/Hong Kong/3648/2017	Hong Hong	2017-Jul-14	EPI_ISL_275656	6B.1	Government Virus Unit	Centers for Disease Control and Prevention
A/Shanghai-Huangpu/13439/2016	Shanghai	2016-Dec-06	EPI_ISL_257811	6B.1	WHO Chinese National Influenza Center	Centers for Disease Control and Prevention
A/Hong Kong/219/2017	Hong	2017-Jan-09	EPI_ISL_248806	6B.1	Government Virus Unit	Crick Worldwide Influenza Centre
A/Yunnan-Anning/SWL1910/2016	Yunnan	2016-Dec-05	EPI_ISL_242526	6B.1	WHO Chinese National Influenza Center	WHO Chinese National Influenza Center	Xiaoxu,Zeng; Xiyan,Li; Weijuan,Huang; Yuelong,Shu; Dayan,Wang;Lei,Yang
A/Yunnan-Hongta/SWL11417/2016	Yunnan	2016-Dec-01	EPI_ISL_242525	6B.2	WHO Chinese National Influenza Center	WHO Chinese National Influenza Center	Xiaoxu,Zeng; Xiyan,Li; Weijuan,Huang; Yuelong,Shu; Dayan,Wang;Lei,Yang
A/Yunnan-Simao/SWL1989/2016	Yunnan	2016-Nov-23	EPI_ISL_242524	6B.1	WHO Chinese National Influenza Center	WHO Chinese National Influenza Center	Xiaoxu,Zeng; Xiyan,Li; Weijuan,Huang; Yuelong,Shu; Dayan,Wang;Lei,Yang
A/Yunnan-Jinghong/SWL1979/2016	Yunnan	2016-Nov-16	EPI_ISL_242523	6B.1	WHO Chinese National Influenza Center	WHO Chinese National Influenza Center	Xiaoxu,Zeng; Xiyan,Li; Weijuan,Huang; Yuelong,Shu; Dayan,Wang;Lei,Yang
A/Yunnan-Xishan/SWL11308/2016	Yunnan	2016-Dec-05	EPI_ISL_242522	6B.1	WHO Chinese National Influenza Center	WHO Chinese National Influenza Center	Xiaoxu,Zeng; Xiyan,Li; Weijuan,Huang; Yuelong,Shu; Dayan,Wang;Lei,Yang
A/Yunnan-Maoshi/SWL1911/2016	Yunnan	2016-Nov-19	EPI_ISL_242521	6B.1	WHO Chinese National Influenza Center	WHO Chinese National Influenza Center	Xiaoxu,Zeng; Xiyan,Li; Weijuan,Huang; Yuelong,Shu; Dayan,Wang;Lei,Yang
A/Shanghai-Yangpu/SWL1945/2016	Shanghai	2016-Nov-29	EPI_ISL_242520	6B.1	WHO Chinese National Influenza Center	WHO Chinese National Influenza Center	Xiaoxu,Zeng; Xiyan,Li; Weijuan,Huang; Yuelong,Shu; Dayan,Wang;Lei,Yang
A/Yunnan-Wenshan/SWL1894/2016	Yunnan	2016-Nov-01	EPI_ISL_242519	6B.1	WHO Chinese National Influenza Center	WHO Chinese National Influenza Center	Xiaoxu,Zeng; Xiyan,Li; Weijuan,Huang; Yuelong,Shu; Dayan,Wang;Lei,Yang
A/Yunnan-Maoshi/SWL1836/2016	Yunnan	2016-Oct-24	EPI_ISL_242518	6B.1	WHO Chinese National Influenza Center	WHO Chinese National Influenza Center	Xiaoxu,Zeng; Xiyan,Li; Weijuan,Huang; Yuelong,Shu; Dayan,Wang;Lei,Yang
A/Hunan-Daxiang/SWL1912/2016	Hunan	2016-Nov-04	EPI_ISL_242517	6B.1	WHO Chinese National Influenza Center	WHO Chinese National Influenza Center	Xiaoxu,Zeng; Xiyan,Li; Weijuan,Huang; Yuelong,Shu; Dayan,Wang;Lei,Yang
A/Hunan-Daxiang/SWL1928/2016	Hunan	2016-Nov-09	EPI_ISL_242516	6B.1	WHO Chinese National Influenza Center	WHO Chinese National Influenza Center	Xiaoxu,Zeng; Xiyan,Li; Weijuan,Huang; Yuelong,Shu; Dayan,Wang;Lei,Yang
A/Jiangsu-Sucheng/SWL1849/2016	Jiangsu	2016-Oct-24	EPI_ISL_242515	6B.1	WHO Chinese National Influenza Center	WHO Chinese National Influenza Center	Xiaoxu,Zeng; Xiyan,Li; Weijuan,Huang; Yuelong,Shu; Dayan,Wang;Lei,Yang
A/Jiangsu-Runzhou/SWL1995/2016	Jiangsu	2016-Dec-12	EPI_ISL_242433	6C	WHO Chinese National Influenza Center	WHO Chinese National Influenza Center	Xiaoxu,Zeng; Xiyan,Li; Weijuan,Huang; Yuelong,Shu; Dayan,Wang;Lei,Yang
A/Shanghai-Huangpu/SWL13439/2016	Shanghai	2016-Dec-06	EPI_ISL_242432	6B.1	WHO Chinese National Influenza Center	WHO Chinese National Influenza Center	Xiaoxu,Zeng; Xiyan,Li; Weijuan,Huang; Yuelong,Shu; Dayan,Wang;Lei,Yang
A/Yunnan-Simao/SWL11041/2016	Yunnan	2016-Dec-10	EPI_ISL_242431	6B.1	WHO Chinese National Influenza Center	WHO Chinese National Influenza Center	Xiaoxu,Zeng; Xiyan,Li; Weijuan,Huang; Yuelong,Shu; Dayan,Wang;Lei,Yang
A/Zhejiang-Xiacheng/SWL1982/2016	Zhejiang	2016-Dec-05	EPI_ISL_242430	6B.1	WHO Chinese National Influenza Center	WHO Chinese National Influenza Center	Xiaoxu,Zeng; Xiyan,Li; Weijuan,Huang; Yuelong,Shu; Dayan,Wang;Lei,Yang
A/Hong Kong/2369/2016	Hong Hong	2016-Aug-08	EPI_ISL_241740	6B.1	Government Virus Unit	Centers for Disease Control and Prevention
A/Hong Kong/2396/2016	Hong Hong	2016-Aug-09	EPI_ISL_241738	6B.1	Government Virus Unit	Centers for Disease Control and Prevention
A/Shanghai-Jiading/1970/2015	Shanghai	2015-Dec-06	EPI_ISL_235023	6B.2	WHO Chinese National Influenza Center	Centers for Disease Control and Prevention
A/Hong Kong/2396/2016	Hong Hong	2016-Aug-09	EPI_ISL_234638	6B.1	Government Virus Unit	Centers for Disease Control and Prevention
A/Hong Kong/2369/2016	Hong Hong	2016-Aug-08	EPI_ISL_234637	6B.1	Government Virus Unit	Centers for Disease Control and Prevention
A/Hong Kong/2352/2016	Hong Hong	2016-Aug-03	EPI_ISL_234636	6B.1	Government Virus Unit	Centers for Disease Control and Prevention
A/Hong Kong/2318/2016	Hong Hong	2016-Jul-31	EPI_ISL_234635	6B.1	Government Virus Unit	Centers for Disease Control and Prevention
A/Guangdong-Luohu/1294/2016	Guangdong	2016-Apr-11	EPI_ISL_234633	6B.1	WHO Chinese National Influenza Center	Centers for Disease Control and Prevention
A/Neimenggu-Xilinhaote/SWL1167/2016	Neimenggu	2016-Mar-01	EPI_ISL_225351	6B.1	WHO Chinese National Influenza Center	WHO Chinese National Influenza Center	Xiaoxu Zeng,Xiyan Li,Xiang Zhao,Yanhui Cheng,minju Tan,Weijuan Huang,Dayan Wang,Dexin Li,Yuelong Shu
A/Zhejiang-Yiwu/SWL1168/2016	Zhejiang	2016-Mar-02	EPI_ISL_225350	6B.1	WHO Chinese National Influenza Center	WHO Chinese National Influenza Center	Xiaoxu Zeng,Xiyan Li,Xiang Zhao,Yanhui Cheng,minju Tan,Weijuan Huang,Dayan Wang,Dexin Li,Yuelong Shu
A/Gansu-Jiayuguan/SWL1207/2016	Gansu	2016-Mar-08	EPI_ISL_225349	6B.1	WHO Chinese National Influenza Center	WHO Chinese National Influenza Center	Xiaoxu Zeng,Xiyan Li,Xiang Zhao,Yanhui Cheng,minju Tan,Weijuan Huang,Dayan Wang,Dexin Li,Yuelong Shu
A/Sichuan-Anyue/SWL1214/2016	Sichuan	2016-Mar-02	EPI_ISL_225348	6B.2	WHO Chinese National Influenza Center	WHO Chinese National Influenza Center	Xiaoxu Zeng,Xiyan Li,Xiang Zhao,Yanhui Cheng,minju Tan,Weijuan Huang,Dayan Wang,Dexin Li,Yuelong Shu
A/Chongqing-Yuzhong/SWL1352/2016	Chongqing	2016-Mar-17	EPI_ISL_225347	6B.1	WHO Chinese National Influenza Center	WHO Chinese National Influenza Center	Xiaoxu Zeng,Xiyan Li,Xiang Zhao,Yanhui Cheng,minju Tan,Weijuan Huang,Dayan Wang,Dexin Li,Yuelong Shu
A/Shaanxi-Zhidan/SWL38/2016	Shaanxi	2016-Mar-08	EPI_ISL_225346	6B.1	WHO Chinese National Influenza Center	WHO Chinese National Influenza Center	Xiaoxu Zeng,Xiyan Li,Xiang Zhao,Yanhui Cheng,minju Tan,Weijuan Huang,Dayan Wang,Dexin Li,Yuelong Shu
A/Beijing-Xicheng/SWL1814/2016	Beijing	2016-Apr-06	EPI_ISL_225345	6B.1	WHO Chinese National Influenza Center	WHO Chinese National Influenza Center	Xiaoxu Zeng,Xiyan Li,Xiang Zhao,Yanhui Cheng,minju Tan,Weijuan Huang,Dayan Wang,Dexin Li,Yuelong Shu
A/Zhejiang-Kecheng/SWL1328/2016	Zhejiang	2016-Apr-18	EPI_ISL_225344	6B.1	WHO Chinese National Influenza Center	WHO Chinese National Influenza Center	Xiaoxu Zeng,Xiyan Li,Xiang Zhao,Yanhui Cheng,minju Tan,Weijuan Huang,Dayan Wang,Dexin Li,Yuelong Shu
A/Henan-Chuanhui/SWL1278/2016	Henan	2016-Apr-11	EPI_ISL_225343	6B.1	WHO Chinese National Influenza Center	WHO Chinese National Influenza Center	Xiaoxu Zeng,Xiyan Li,Xiang Zhao,Yanhui Cheng,minju Tan,Weijuan Huang,Dayan Wang,Dexin Li,Yuelong Shu
A/Fujian-Siming/SWL1267/2016	Fujian	2016-Apr-05	EPI_ISL_225342	6B.1	WHO Chinese National Influenza Center	WHO Chinese National Influenza Center	Xiaoxu Zeng,Xiyan Li,Xiang Zhao,Yanhui Cheng,minju Tan,Weijuan Huang,Dayan Wang,Dexin Li,Yuelong Shu
A/Hunan-Heshan/SWL1188/2016	Hunan	2016-Mar-07	EPI_ISL_225341	6B.2	WHO Chinese National Influenza Center	WHO Chinese National Influenza Center	Xiaoxu Zeng,Xiyan Li,Xiang Zhao,Yanhui Cheng,minju Tan,Weijuan Huang,Dayan Wang,Dexin Li,Yuelong Shu
A/Guangdong-Chancheng/SWL1361/2016	Guangdong	2016-May-03	EPI_ISL_225340	6B.1	WHO Chinese National Influenza Center	WHO Chinese National Influenza Center	Xiaoxu Zeng,Xiyan Li,Xiang Zhao,Yanhui Cheng,minju Tan,Weijuan Huang,Dayan Wang,Dexin Li,Yuelong Shu
A/Guangxi-Wanxiu/SWL1343/2016	Guangxi	2016-May-03	EPI_ISL_225339	6B.1	WHO Chinese National Influenza Center	WHO Chinese National Influenza Center	Xiaoxu Zeng,Xiyan Li,Xiang Zhao,Yanhui Cheng,minju Tan,Weijuan Huang,Dayan Wang,Dexin Li,Yuelong Shu
A/Hunan-Heshan/SWL1355/2016	Hunan	2016-May-02	EPI_ISL_225338	6B.2	WHO Chinese National Influenza Center	WHO Chinese National Influenza Center	Xiaoxu Zeng,Xiyan Li,Xiang Zhao,Yanhui Cheng,minju Tan,Weijuan Huang,Dayan Wang,Dexin Li,Yuelong Shu
A/Zhejiang-Dinghai/SWL1346/2016	Zhejiang	2016-May-03	EPI_ISL_225337	6B.1	WHO Chinese National Influenza Center	WHO Chinese National Influenza Center	Xiaoxu Zeng,Xiyan Li,Xiang Zhao,Yanhui Cheng,minju Tan,Weijuan Huang,Dayan Wang,Dexin Li,Yuelong Shu
A/Hubei-Wuchang/SWL1331/2016	Hubei	2016-May-05	EPI_ISL_225336	6B.1	WHO Chinese National Influenza Center	WHO Chinese National Influenza Center	Xiaoxu Zeng,Xiyan Li,Xiang Zhao,Yanhui Cheng,minju Tan,Weijuan Huang,Dayan Wang,Dexin Li,Yuelong Shu
A/Anhui-Tianjiaan/SWL1502/2016	Anhui	2016-May-06	EPI_ISL_225335	6B.2	WHO Chinese National Influenza Center	WHO Chinese National Influenza Center	Xiaoxu Zeng,Xiyan Li,Xiang Zhao,Yanhui Cheng,minju Tan,Weijuan Huang,Dayan Wang,Dexin Li,Yuelong Shu
A/Fujian-Sanyuan/SWL2379/2016	Fujian	2016-May-11	EPI_ISL_225334	6B.2	WHO Chinese National Influenza Center	WHO Chinese National Influenza Center	Xiaoxu Zeng,Xiyan Li,Xiang Zhao,Yanhui Cheng,minju Tan,Weijuan Huang,Dayan Wang,Dexin Li,Yuelong Shu
A/Tianjin-Nankai/SWL1627/2016	Tianjin	2016-May-16	EPI_ISL_225333	6B.1	WHO Chinese National Influenza Center	WHO Chinese National Influenza Center	Xiaoxu Zeng,Xiyan Li,Xiang Zhao,Yanhui Cheng,minju Tan,Weijuan Huang,Dayan Wang,Dexin Li,Yuelong Shu
A/Beijing-Haidian/SWL152/2016	Beijing	2016-Apr-06	EPI_ISL_225332	6B.1	WHO Chinese National Influenza Center	WHO Chinese National Influenza Center	Xiaoxu Zeng,Xiyan Li,Xiang Zhao,Yanhui Cheng,minju Tan,Weijuan Huang,Dayan Wang,Dexin Li,Yuelong Shu
A/Shandong-Decheng/SWL1558/2016	Shandong	2016-Apr-07	EPI_ISL_225331	6B.2	WHO Chinese National Influenza Center	WHO Chinese National Influenza Center	Xiaoxu Zeng,Xiyan Li,Xiang Zhao,Yanhui Cheng,minju Tan,Weijuan Huang,Dayan Wang,Dexin Li,Yuelong Shu
A/Hebei-Shuangqiao/SWL1256/2016	Hebei	2016-Apr-07	EPI_ISL_225330	6B.1	WHO Chinese National Influenza Center	WHO Chinese National Influenza Center	Xiaoxu Zeng,Xiyan Li,Xiang Zhao,Yanhui Cheng,minju Tan,Weijuan Huang,Dayan Wang,Dexin Li,Yuelong Shu
A/Guangxi-Yufeng/SWL57/2016	Guangxi	2016-Apr-16	EPI_ISL_225329	6B.1	WHO Chinese National Influenza Center	WHO Chinese National Influenza Center	Xiaoxu Zeng,Xiyan Li,Xiang Zhao,Yanhui Cheng,minju Tan,Weijuan Huang,Dayan Wang,Dexin Li,Yuelong Shu
A/Jiangsu-Tinghu/SWL1381/2016	Jiangsu	2016-May-12	EPI_ISL_225328	6B.2	WHO Chinese National Influenza Center	WHO Chinese National Influenza Center	Xiaoxu Zeng,Xiyan Li,Xiang Zhao,Yanhui Cheng,minju Tan,Weijuan Huang,Dayan Wang,Dexin Li,Yuelong Shu
A/Zhejiang-Liandou/SWL1439/2016	Zhejiang	2016-May-04	EPI_ISL_225327	6B.2	WHO Chinese National Influenza Center	WHO Chinese National Influenza Center	Xiaoxu Zeng,Xiyan Li,Xiang Zhao,Yanhui Cheng,minju Tan,Weijuan Huang,Dayan Wang,Dexin Li,Yuelong Shu
A/Shanghai-Pudongxin/SWL1434/2016	Shanghai	2016-Mar-22	EPI_ISL_225326	6B.1	WHO Chinese National Influenza Center	WHO Chinese National Influenza Center	Xiaoxu Zeng,Xiyan Li,Xiang Zhao,Yanhui Cheng,minju Tan,Weijuan Huang,Dayan Wang,Dexin Li,Yuelong Shu
A/Beijing-Haidian/SWL133/2016	Beijing	2016-Mar-09	EPI_ISL_225325	6B.1	WHO Chinese National Influenza Center	WHO Chinese National Influenza Center	Xiaoxu Zeng,Xiyan Li,Xiang Zhao,Yanhui Cheng,minju Tan,Weijuan Huang,Dayan Wang,Dexin Li,Yuelong Shu
A/Guangdong-Meijiang/SWL1165/2016	Guangdong	2016-Feb-25	EPI_ISL_225324	6B.1	WHO Chinese National Influenza Center	WHO Chinese National Influenza Center	Xiaoxu Zeng,Xiyan Li,Xiang Zhao,Yanhui Cheng,minju Tan,Weijuan Huang,Dayan Wang,Dexin Li,Yuelong Shu
A/Fujian-Gulou/SWL1227/2016	Fujian	2016-Feb-03	EPI_ISL_225323	6B.2	WHO Chinese National Influenza Center	WHO Chinese National Influenza Center	Xiaoxu Zeng,Xiyan Li,Xiang Zhao,Yanhui Cheng,minju Tan,Weijuan Huang,Dayan Wang,Dexin Li,Yuelong Shu
A/Guangxi-Wanxiu/SWL1171/2016	Guangxi	2016-Mar-02	EPI_ISL_225322	6B.1	WHO Chinese National Influenza Center	WHO Chinese National Influenza Center	Xiaoxu Zeng,Xiyan Li,Xiang Zhao,Yanhui Cheng,minju Tan,Weijuan Huang,Dayan Wang,Dexin Li,Yuelong Shu
A/Shanghai-Jiading/SWL1111/2016	Shanghai	2016-Feb-12	EPI_ISL_225321	6B.2	WHO Chinese National Influenza Center	WHO Chinese National Influenza Center	Xiaoxu Zeng,Xiyan Li,Xiang Zhao,Yanhui Cheng,minju Tan,Weijuan Huang,Dayan Wang,Dexin Li,Yuelong Shu
A/Guangdong-Luohu/SWL1294/2016	Guangdong	2016-Apr-11	EPI_ISL_225320	6B.1	WHO Chinese National Influenza Center	WHO Chinese National Influenza Center	Xiaoxu Zeng,Xiyan Li,Xiang Zhao,Yanhui Cheng,minju Tan,Weijuan Huang,Dayan Wang,Dexin Li,Yuelong Shu
A/Hong Kong/95/2016	Hong Hong	2016-Jan-05	EPI_ISL_224142	6B.1	Government Virus Unit	Centers for Disease Control and Prevention
A/Hong Kong/96/2016	Hong Hong	2016-Jan-04	EPI_ISL_218179	6B.1	Government Virus Unit	Centers for Disease Control and Prevention
A/Hong Kong/94/2016	Hong Hong	2016-Jan-05	EPI_ISL_218178	6B.2	Government Virus Unit	Centers for Disease Control and Prevention
A/Shanghai-Putuo/SWL1860/2015	Shanghai	2015-Oct-29	EPI_ISL_207911	6B.2	WHO Chinese National Influenza Center	Crick Worldwide Influenza Centre
A/Hong Kong/90/2016	Hong Hong	2016-Jan-05	EPI_ISL_207894	6B.2	Government Virus Unit	Crick Worldwide Influenza Centre
A/Hong Kong/89/2016	Hong Hong	2016-Jan-04	EPI_ISL_207893	6B.1	Government Virus Unit	Crick Worldwide Influenza Centre
A/Hong Kong/88/2016	Hong Hong	2016-Jan-04	EPI_ISL_207892	6B.2	Government Virus Unit	Crick Worldwide Influenza Centre
A/Yunnan-Zhaoyang/SWL1876/2015	Yunnan	2015-Oct-03	EPI_ISL_207837	6B.1	WHO Chinese National Influenza Center	WHO Chinese National Influenza Center	Yu Lan,Weijuan Huang,Xiyan Li,Xiang Zhao,Yanhui Cheng,minju Tan,Dayan Wang,Yuelong Shu
A/Jiangsu-Qingpu/SWL11536/2015	Jiangsu	2015-Sep-29	EPI_ISL_207836	6B.1	WHO Chinese National Influenza Center	WHO Chinese National Influenza Center	Yu Lan,Weijuan Huang,Xiyan Li,Xiang Zhao,Yanhui Cheng,minju Tan,Dayan Wang,Yuelong Shu
A/Shanghai-Minxing/1873/2015	Shanghai	2015-Oct-25	EPI_ISL_207769	6B.1	WHO Chinese National Influenza Center	WHO Chinese National Influenza Center	Yu Lan,Weijuan Huang,Xiyan Li,Xiang Zhao,Yanhui Cheng,minju Tan,Dayan Wang,Yuelong Shu
A/Shanghai-Putuo/SWL1860/2015	Shanghai	2015-Oct-29	EPI_ISL_207760	6B.2	WHO Chinese National Influenza Center	WHO Chinese National Influenza Center	Yu Lan,Weijuan Huang,Xiyan Li,Xiang Zhao,Yanhui Cheng,minju Tan,Dayan Wang,Yuelong Shu
A/Shanghai-Songjiang/SWL1959/2015	Shanghai	2015-Nov-29	EPI_ISL_207759	6B.2	WHO Chinese National Influenza Center	WHO Chinese National Influenza Center	Yu Lan,Weijuan Huang,Xiyan Li,Xiang Zhao,Yanhui Cheng,minju Tan,Dayan Wang,Yuelong Shu
A/Shanghai-Huangpu/SWL11992/2015	Shanghai	2015-Dec-05	EPI_ISL_207758	6B.2	WHO Chinese National Influenza Center	WHO Chinese National Influenza Center	Yu Lan,Weijuan Huang,Xiyan Li,Xiang Zhao,Yanhui Cheng,minju Tan,Dayan Wang,Yuelong Shu
A/Shanghai-Songjiang/SWL511/2015	Shanghai	2015-Dec-11	EPI_ISL_207757	6B.2	WHO Chinese National Influenza Center	WHO Chinese National Influenza Center	Yu Lan,Weijuan Huang,Xiyan Li,Xiang Zhao,Yanhui Cheng,minju Tan,Dayan Wang,Yuelong Shu
A/Shanghai-Songjiang/SWL317/2015	Shanghai	2015-Dec-10	EPI_ISL_207756	6B.2	WHO Chinese National Influenza Center	WHO Chinese National Influenza Center	Yu Lan,Weijuan Huang,Xiyan Li,Xiang Zhao,Yanhui Cheng,minju Tan,Dayan Wang,Yuelong Shu
A/Shanghai-Songjiang/SWL340/2015	Shanghai	2015-Dec-15	EPI_ISL_207755	6B.2	WHO Chinese National Influenza Center	WHO Chinese National Influenza Center	Yu Lan,Weijuan Huang,Xiyan Li,Xiang Zhao,Yanhui Cheng,minju Tan,Dayan Wang,Yuelong Shu
A/Beijing-Xicheng/SWL13022/2015	Beijing	2015-Dec-16	EPI_ISL_207754	6B.1	WHO Chinese National Influenza Center	WHO Chinese National Influenza Center	Yu Lan,Weijuan Huang,Xiyan Li,Xiang Zhao,Yanhui Cheng,minju Tan,Dayan Wang,Yuelong Shu
A/Shanghai-Fengxian/SWL11083/2015	Shanghai	2015-Dec-07	EPI_ISL_207753	6B.1	WHO Chinese National Influenza Center	WHO Chinese National Influenza Center	Yu Lan,Weijuan Huang,Xiyan Li,Xiang Zhao,Yanhui Cheng,minju Tan,Dayan Wang,Yuelong Shu
A/Shanghai-Qingpu/SWL11063/2015	Shanghai	2015-Dec-18	EPI_ISL_207752	6B.1	WHO Chinese National Influenza Center	WHO Chinese National Influenza Center	Yu Lan,Weijuan Huang,Xiyan Li,Xiang Zhao,Yanhui Cheng,minju Tan,Dayan Wang,Yuelong Shu
A/Jiangsu-Sucheng/SWL1909/2015	Jiangsu	2015-Nov-16	EPI_ISL_207751	6B.1	WHO Chinese National Influenza Center	WHO Chinese National Influenza Center	Yu Lan,Weijuan Huang,Xiyan Li,Xiang Zhao,Yanhui Cheng,minju Tan,Dayan Wang,Yuelong Shu
A/Shanghai-Changning/SWL1995/2015	Shanghai	2015-Dec-03	EPI_ISL_207750	6B.2	WHO Chinese National Influenza Center	WHO Chinese National Influenza Center	Yu Lan,Weijuan Huang,Xiyan Li,Xiang Zhao,Yanhui Cheng,minju Tan,Dayan Wang,Yuelong Shu
A/Beijing-Xicheng/SWL13104/2015	Beijing	2015-Dec-29	EPI_ISL_207749	6B.2	WHO Chinese National Influenza Center	WHO Chinese National Influenza Center	Yu Lan,Weijuan Huang,Xiyan Li,Xiang Zhao,Yanhui Cheng,minju Tan,Dayan Wang,Yuelong Shu
A/Shanghai-Jiading/SWL1970/2015	Shanghai	2015-Dec-06	EPI_ISL_207747	6B.2	WHO Chinese National Influenza Center	WHO Chinese National Influenza Center	Yu Lan,Weijuan Huang,Xiyan Li,Xiang Zhao,Yanhui Cheng,minju Tan,Dayan Wang,Yuelong Shu
[truncated: 1,169 more rows]
